# Supplementary material for: Cancer-associated fibroblast-related prognostic signature predicts prognosis and immunotherapy response in pancreatic adenocarcinoma based on single-cell and bulk RNA-sequencing
Source: Sci Rep. 2023 Sep 29;13:16408. doi: 10.1038/s41598-023-43495-y (PMC10541448; doi:10.1038/s41598-023-43495-y)
Supplement: Supplementary file 2 — Supplementary Table S1. [file 41598_2023_43495_MOESM2_ESM.xls]

## Sheet: Supplementary Table 1 The 189 D
Table S1. The 189 DEGs of CAF.
ACTA2
ADAMTS1
AEBP1
AKAP12
ANTXR1
APOD
ASPN
BGN
C11orf96
C1R
C1S
C3
C7
CALD1
CALU
CAV1
CCDC80
CDH11
CERCAM
CFH
CLEC11A
CNN3
COL10A1
COL11A1
COL12A1
COL14A1
COL15A1
COL18A1
COL1A1
COL1A2
COL3A1
COL4A1
COL4A2
COL5A1
COL5A2
COL6A1
COL6A2
COL6A3
COL8A1
COMP
COX7A1
CPE
CRISPLD2
CRYAB
CSRP1
CSRP2
CTGF
CTHRC1
CTSK
CXCL14
CYB5R3
CYBRD1
CYGB
CYP1B1
CYR61
DCN
DDR2
DKK3
DPYSL3
EDIL3
EFEMP1
EFEMP2
EID1
ELN
EMILIN1
ENG
F2R
FAP
FBLN1
FBLN2
FBN1
FBXO32
FERMT2
FGF7
FGFR1
FILIP1L
FKBP10
FN1
FRZB
FSTL1
FXYD1
GAS6
GEM
GGT5
GNG11
GOLIM4
GREM1
HTRA1
HTRA3
ID3
ID4
IGFBP2
IGFBP3
IGFBP4
IGFBP5
IGFBP6
IGFBP7
IL1R1
INHBA
ISLR
ITGA1
ITGBL1
LAMA4
LAMB1
LHFP
LMCD1
LOXL1
LTBP1
LTBP2
LTBP4
LUM
LXN
MAP1B
MATN3
MEG3
MFAP2
MFAP4
MFAP5
MFGE8
MGP
MMP11
MMP14
MMP2
MRC2
MSRB3
MT1M
MT2A
MTRNR2L2
MXRA5
MXRA8
MYL9
MYLK
NDUFA4L2
NEXN
NOTCH3
NR2F2
NR4A1
NTM
OLFML2B
OLFML3
PALLD
PCOLCE
PDGFRA
PDGFRB
PDLIM3
PHLDA1
PLAC9
PLAU
POSTN
PPP1R14A
PRELP
PRKCDBP
PRRX1
PRSS23
PTGDS
PTMS
PTRF
RARRES1
RARRES2
RCN3
RGS16
SDC2
SELM
SERPINE1
SERPINE2
SERPINF1
SERPING1
SERPINH1
SFRP2
SFRP4
SMOC2
SOD3
SPARC
SPARCL1
SRPX
SSPN
SULF1
SYNPO2
TAGLN
TCEAL4
TCF4
TGFB1I1
THBS1
THBS2
THY1
TIMP3
TPM2
TSHZ2
VKORC1
