# Supplementary material for: Cancer-associated fibroblast-related prognostic signature predicts prognosis and immunotherapy response in pancreatic adenocarcinoma based on single-cell and bulk RNA-sequencing
Source: Sci Rep. 2023 Sep 29;13:16408. doi: 10.1038/s41598-023-43495-y (PMC10541448; doi:10.1038/s41598-023-43495-y)
Supplement: Supplementary file 3 — Supplementary Table S2. [file 41598_2023_43495_MOESM3_ESM.xls]

## Sheet: Supplementary Table 2 The 1707 
Table S2. The 1707 DEGs between the low- and high-risk groups
	baseMean	log2FoldChange	lfcSE	stat	pvalue	padj
MET	7967.57	-1.22808	0.12142	-10.1143	4.77e-24	8.42e-20
LINC00926	403.627	2.42588	0.238571	10.1684	2.74e-24	8.42e-20
ITGA2	7201.13	-1.17678	0.118772	-9.90781	3.85e-23	4.53e-19
PLAC9	334.118	1.1239	0.116469	9.64975	4.93e-22	3.7e-18
RASGRP2	648.156	1.95039	0.20225	9.64347	5.24e-22	3.7e-18
RP5-1171I10.5	114.244	2.04642	0.21999	9.30235	1.37e-20	6.93e-17
SEPT1	564.364	1.552	0.17078	9.08773	1.01e-19	4.16e-16
RP3-455J7.4	12.3383	2.21345	0.244644	9.04762	1.46e-19	4.69e-16
AC116614.1	10.9393	2.45581	0.272102	9.02531	1.79e-19	5.27e-16
LINGO3	34.8121	2.11695	0.243433	8.69626	3.43e-18	7.12e-15
FAM129C	250.968	3.09695	0.355888	8.70203	3.26e-18	7.12e-15
ANLN	1438.06	-1.22093	0.140623	-8.68227	3.88e-18	7.61e-15
LYL1	329.722	1.11579	0.129217	8.63499	5.87e-18	1.04e-14
TBC1D10C	566.489	1.62158	0.188795	8.58908	8.77e-18	1.47e-14
HSPB6	1730.09	1.50746	0.17621	8.55488	1.18e-17	1.81e-14
ITGA7	1194	1.21644	0.142451	8.53934	1.35e-17	1.91e-14
CHRDL2	424.115	2.31642	0.272238	8.50881	1.76e-17	2.39e-14
TBC1D27	50.9494	2.84011	0.335157	8.47394	2.37e-17	3.1e-14
TNFRSF13C	411.94	2.50895	0.296244	8.46919	2.47e-17	3.11e-14
CD19	294.715	2.81223	0.332736	8.45182	2.87e-17	3.49e-14
P2RX5	201.791	2.35486	0.283259	8.31346	9.29e-17	1.03e-13
RP11-148O21.2	24.5711	3.03765	0.365742	8.30545	9.94e-17	1.03e-13
BLK	302.787	2.89193	0.349675	8.27032	1.34e-16	1.31e-13
PART1	40.3592	2.26403	0.278385	8.13271	4.2e-16	3.61e-13
ACAP1	831.037	1.34315	0.166141	8.08441	6.25e-16	5.13e-13
AC002398.12	6.7855	1.80395	0.223857	8.0585	7.72e-16	6.06e-13
IL24	156.954	1.87922	0.233587	8.04508	8.62e-16	6.44e-13
MYH16	185.389	-2.00329	0.249959	-8.01446	1.11e-15	7.81e-13
CLEC3B	281.522	1.20747	0.150832	8.00539	1.19e-15	8.24e-13
ACTC1	85.4271	2.1904	0.27386	7.99825	1.26e-15	8.57e-13
GZMM	84.8131	1.53927	0.193008	7.97514	1.52e-15	1.01e-12
CTD-2576D5.4	13.1158	1.76506	0.221607	7.96482	1.65e-15	1.08e-12
FXYD1	46.4344	1.09386	0.137374	7.96259	1.68e-15	1.08e-12
ZAP70	397.578	1.57549	0.197959	7.95867	1.74e-15	1.1e-12
PCP4	126.131	1.94598	0.244723	7.95177	1.84e-15	1.14e-12
CD79B	604.502	2.17799	0.27502	7.9194	2.39e-15	1.39e-12
SOX17	169.131	1.08223	0.137191	7.88846	3.06e-15	1.61e-12
CTA-384D8.31	64.0694	-2.57988	0.330117	-7.81507	5.49e-15	2.55e-12
RP11-12M5.3	7.28464	2.0328	0.260668	7.79842	6.27e-15	2.84e-12
S1PR4	272.507	1.28709	0.165447	7.77948	7.28e-15	3.25e-12
FCRL1	161.433	3.13805	0.403919	7.76902	7.91e-15	3.49e-12
DCBLD2	5353.18	-1.33438	0.172037	-7.75638	8.74e-15	3.62e-12
TDRD10	40.7162	1.051	0.135501	7.75643	8.74e-15	3.62e-12
HCST	196.914	1.06949	0.13789	7.75613	8.76e-15	3.62e-12
PNMA3	49.961	1.45242	0.187222	7.75775	8.64e-15	3.62e-12
CD22	743.518	2.07496	0.267634	7.75299	8.98e-15	3.64e-12
LCN10	18.803	2.07295	0.267865	7.73878	1e-14	3.89e-12
LAMC2	38244.3	-1.13169	0.146603	-7.7194	1.17e-14	4.39e-12
AC006129.2	65.5045	1.67289	0.216914	7.71226	1.24e-14	4.59e-12
FCRL2	117.429	2.51621	0.329188	7.6437	2.11e-14	7.3e-12
FAIM3	745.358	1.83284	0.239839	7.64197	2.14e-14	7.33e-12
RASAL3	669.927	1.19803	0.156809	7.64006	2.17e-14	7.37e-12
RP11-693J15.5	36.9794	2.65486	0.348186	7.62483	2.44e-14	8.14e-12
SNX22	193.022	1.1592	0.152027	7.625	2.44e-14	8.14e-12
TNFRSF13B	64.8463	2.5009	0.329577	7.58819	3.24e-14	1.06e-11
PROK1	19.8146	2.45576	0.324001	7.57948	3.47e-14	1.11e-11
VPREB3	149.567	2.59754	0.344055	7.5498	4.36e-14	1.34e-11
ASB2	215.36	1.57295	0.208454	7.54575	4.5e-14	1.37e-11
FAM163A	48.8379	1.66755	0.221554	7.52663	5.21e-14	1.51e-11
STMN4	22.7539	2.28785	0.304504	7.51336	5.76e-14	1.64e-11
C1QTNF4	24.8751	1.43633	0.192453	7.46328	8.44e-14	2.27e-11
STAP1	94.9463	2.01995	0.270785	7.4596	8.68e-14	2.32e-11
PCSK1N	1710.46	1.97671	0.265097	7.45654	8.88e-14	2.36e-11
PLA2G2A	2164.23	2.64763	0.355735	7.44271	9.86e-14	2.6e-11
NKX6-2	97.3039	3.45544	0.4648	7.43424	1.05e-13	2.72e-11
RTP5	9.73547	2.24275	0.303668	7.38552	1.52e-13	3.7e-11
MAP4K1	502.617	1.38014	0.186934	7.38303	1.55e-13	3.74e-11
FCER2	208.605	2.99276	0.40591	7.37297	1.67e-13	3.98e-11
LCN6	17.6271	1.80727	0.246715	7.32535	2.38e-13	5.5e-11
MDS2	8.86289	1.79887	0.24693	7.28493	3.22e-13	7.19e-11
LAMA3	14208.8	-1.15007	0.157966	-7.28046	3.33e-13	7.38e-11
MUC21	76.0745	-2.99184	0.412277	-7.25686	3.96e-13	8.63e-11
CLEC17A	64.5279	2.31852	0.32051	7.23384	4.7e-13	1.02e-10
CD37	1943.63	1.3766	0.191472	7.18957	6.5e-13	1.35e-10
PYGM	96.7238	1.16842	0.162564	7.18743	6.6e-13	1.36e-10
GP1BA	81.5512	1.6425	0.22898	7.17314	7.33e-13	1.49e-10
CNR2	88.8537	2.56448	0.357522	7.17292	7.34e-13	1.49e-10
MS4A1	1028.8	2.90762	0.405455	7.17125	7.43e-13	1.5e-10
FCAMR	57.9357	2.30157	0.321573	7.15722	8.23e-13	1.64e-10
FAM110D	141.897	1.10765	0.154764	7.15702	8.24e-13	1.64e-10
SCRG1	166.198	1.53494	0.214664	7.15044	8.65e-13	1.7e-10
OR52N4	7.19748	1.89867	0.265812	7.14288	9.14e-13	1.76e-10
NCR3	41.9916	1.69099	0.236944	7.13664	9.56e-13	1.81e-10
NT5E	3006.87	-1.06883	0.149896	-7.13048	1e-12	1.87e-10
CCR7	526.537	1.87489	0.263112	7.12583	1.03e-12	1.9e-10
RP11-430C7.5	35.3046	1.31751	0.185523	7.1016	1.23e-12	2.21e-10
RP11-415F23.4	16.7122	1.19278	0.168299	7.08724	1.37e-12	2.4e-10
LINC00861	142.123	1.78149	0.251596	7.08074	1.43e-12	2.51e-10
FCRLA	210.648	2.53705	0.358586	7.07515	1.49e-12	2.56e-10
RP11-876N24.1	12.1925	2.77287	0.392074	7.07229	1.52e-12	2.59e-10
CFD	972.205	1.37019	0.193763	7.07148	1.53e-12	2.59e-10
AC003090.1	15.519	1.54037	0.217867	7.07023	1.55e-12	2.6e-10
NKAIN2	16.9404	1.83895	0.260258	7.06587	1.6e-12	2.66e-10
CTD-3193K9.11	3.65946	1.33019	0.189419	7.02249	2.18e-12	3.47e-10
CD79A	1167.98	2.18275	0.310812	7.02275	2.18e-12	3.47e-10
ARRDC5	20.7717	1.19884	0.170791	7.01935	2.23e-12	3.51e-10
TCL1A	323.741	3.18838	0.454737	7.01147	2.36e-12	3.68e-10
RP11-455F5.5	18.3776	1.4221	0.203435	6.99041	2.74e-12	4.13e-10
CCAT1	168.969	-1.80436	0.258301	-6.9855	2.84e-12	4.25e-10
NEU4	34.1373	1.96537	0.281508	6.98158	2.92e-12	4.35e-10
CD7	392.184	1.18324	0.169646	6.97477	3.06e-12	4.49e-10
GOLGA8VP	8.3717	1.29464	0.18575	6.96978	3.17e-12	4.63e-10
FAM181B	33.8778	1.33645	0.192155	6.95503	3.52e-12	5.1e-10
TMC8	1248.37	1.15887	0.16671	6.95143	3.62e-12	5.21e-10
FAM159A	62.5064	1.24918	0.179919	6.94304	3.84e-12	5.46e-10
RP11-830F9.5	11.8365	1.40823	0.202967	6.93822	3.97e-12	5.63e-10
SELL	1143.26	1.55311	0.224246	6.9259	4.33e-12	6.09e-10
CHL1-AS2	5.24378	1.77844	0.257529	6.90579	4.99e-12	6.88e-10
RP11-62H7.2	15.9149	1.15161	0.16689	6.90044	5.18e-12	7.09e-10
ZNF750	36.2043	-1.83477	0.266083	-6.89548	5.37e-12	7.29e-10
CASP14	114.837	-4.19092	0.608849	-6.88335	5.85e-12	7.71e-10
LINC00473	28.9883	1.85214	0.269402	6.87503	6.2e-12	7.98e-10
C16orf89	288.332	1.5008	0.218299	6.875	6.2e-12	7.98e-10
CRIP3	40.1004	1.25633	0.18301	6.86482	6.66e-12	8.51e-10
ARHGAP9	707.742	1.0862	0.15835	6.85953	6.91e-12	8.78e-10
RP11-148O21.4	9.60604	3.00256	0.437996	6.85524	7.12e-12	8.94e-10
TLR10	140.317	1.82085	0.26589	6.84814	7.48e-12	9.33e-10
CTD-3064M3.7	44.3158	1.23131	0.179816	6.84765	7.51e-12	9.33e-10
AC114498.1	19.8175	1.47105	0.214799	6.84852	7.46e-12	9.33e-10
RP4-570O12.3	4.71942	2.97365	0.434431	6.84493	7.65e-12	9.4e-10
RP11-1094H24.4	54.5541	-1.03626	0.151397	-6.84464	7.67e-12	9.4e-10
AL928768.3	25.3034	2.21159	0.32315	6.84385	7.71e-12	9.42e-10
CEND1	31.0922	1.26175	0.184425	6.84151	7.84e-12	9.54e-10
ATP1A2	219.456	1.812	0.265262	6.83097	8.43e-12	1.02e-09
RP5-887A10.1	20.2996	2.16884	0.317947	6.82139	9.02e-12	1.06e-09
KIAA0125	152.871	2.13707	0.313589	6.81487	9.44e-12	1.11e-09
RP11-536O18.1	36.6959	1.95039	0.286676	6.80345	1.02e-11	1.19e-09
AHNAK2	9491.27	-1.11447	0.164205	-6.78705	1.14e-11	1.32e-09
SLC5A10	19.8479	1.19162	0.175895	6.77458	1.25e-11	1.42e-09
LINC00973	31.6024	-2.28203	0.337046	-6.77069	1.28e-11	1.44e-09
SCML4	118.835	1.31318	0.19434	6.75711	1.41e-11	1.57e-09
AC022182.3	10.1984	1.72715	0.255696	6.75472	1.43e-11	1.59e-09
MAL	87.2606	1.57245	0.233153	6.74431	1.54e-11	1.69e-09
RP11-203J24.9	30.1295	1.00214	0.148902	6.73022	1.69e-11	1.85e-09
SNHG9	180.299	1.08538	0.161306	6.7287	1.71e-11	1.85e-09
RP11-936I5.1	6.41464	1.16918	0.173902	6.72325	1.78e-11	1.91e-09
UPB1	23.043	1.31337	0.19596	6.70222	2.05e-11	2.16e-09
GDF7	98.5075	1.27746	0.190645	6.70072	2.07e-11	2.18e-09
XPNPEP2	78.2155	1.79157	0.267379	6.7005	2.08e-11	2.18e-09
E2F7	173.218	-1.08758	0.162327	-6.69996	2.08e-11	2.18e-09
HIST1H2AI	18.9553	-1.60726	0.240131	-6.69325	2.18e-11	2.25e-09
U62631.5	7.46168	2.46053	0.367608	6.69337	2.18e-11	2.25e-09
FCRL3	199.498	1.91165	0.285914	6.68608	2.29e-11	2.33e-09
RP11-796E2.4	39.8938	1.15563	0.173085	6.67664	2.44e-11	2.46e-09
GSDMC	111.914	-1.63052	0.244573	-6.66679	2.61e-11	2.61e-09
LINC00426	86.6768	1.20783	0.181367	6.65958	2.75e-11	2.72e-09
CTD-3116E22.8	10.7108	1.70607	0.256255	6.65771	2.78e-11	2.75e-09
LINC00402	19.1962	2.24978	0.338324	6.64976	2.94e-11	2.88e-09
LIMD2	1349.63	1.07124	0.161512	6.63257	3.3e-11	3.21e-09
RP11-488P3.1	24.0371	-1.60578	0.242238	-6.62895	3.38e-11	3.27e-09
PAX5	338.964	2.46216	0.372109	6.61677	3.67e-11	3.5e-09
AMIGO2	3064.17	-1.01329	0.153272	-6.61106	3.82e-11	3.63e-09
NPW	27.4183	1.73615	0.262897	6.60392	4e-11	3.76e-09
ZC3H12D	143.576	1.16477	0.176525	6.59831	4.16e-11	3.87e-09
B3GAT1	79.3712	1.3644	0.207105	6.58795	4.46e-11	4.13e-09
CORO1A	3064.21	1.15689	0.175641	6.5867	4.5e-11	4.14e-09
RP11-286H15.1	21.556	1.14686	0.174488	6.57269	4.94e-11	4.48e-09
CHRM3-AS2	25.0068	1.54021	0.234362	6.5719	4.97e-11	4.5e-09
KLHL14	36.9964	1.95433	0.297527	6.56857	5.08e-11	4.56e-09
HMGA2	729.695	-1.75585	0.26812	-6.54872	5.8e-11	5.07e-09
TCEAL2	146.637	1.56905	0.239728	6.54515	5.94e-11	5.15e-09
CD3D	352.871	1.25278	0.191487	6.54239	6.05e-11	5.23e-09
RP5-1031D4.3	9.25564	1.15002	0.175898	6.538	6.23e-11	5.37e-09
CD48	860.98	1.39019	0.212705	6.53575	6.33e-11	5.41e-09
BTLA	84.9319	1.72763	0.264741	6.52574	6.77e-11	5.71e-09
RP11-887P2.5	9.92547	1.37118	0.210327	6.51928	7.06e-11	5.94e-09
FTCD	48.3151	1.50145	0.230309	6.51927	7.06e-11	5.94e-09
KRT72	5.92436	2.5487	0.391281	6.51374	7.33e-11	6.1e-09
RP3-525N10.2	9.00488	1.27024	0.195355	6.50221	7.91e-11	6.5e-09
TRAF3IP3	433.645	1.24219	0.191586	6.48374	8.95e-11	7.26e-09
RP11-564A8.8	5.11114	2.83495	0.437865	6.47449	9.51e-11	7.61e-09
ZBTB32	39.9557	1.05536	0.163308	6.46238	1.03e-10	8.17e-09
IL20RB	708.541	-1.87779	0.291256	-6.44721	1.14e-10	8.92e-09
TREML1	28.1993	1.06061	0.164522	6.44664	1.14e-10	8.93e-09
TMEM151B	17.7242	1.22849	0.190593	6.44565	1.15e-10	8.97e-09
RP4-791C19.1	6.01475	-1.04098	0.161624	-6.44078	1.19e-10	9.22e-09
TMEM40	107.952	-1.92212	0.298775	-6.43333	1.25e-10	9.62e-09
PTGDS	4506.6	1.21592	0.1893	6.42325	1.33e-10	1.01e-08
NPPA	8.07351	1.07734	0.167795	6.42054	1.36e-10	1.03e-08
RP11-305L7.1	16.2824	1.04196	0.162572	6.40921	1.46e-10	1.1e-08
CACNB2	176.349	1.05361	0.164585	6.40163	1.54e-10	1.15e-08
FDCSP	821.792	2.26492	0.353925	6.39943	1.56e-10	1.16e-08
FXYD7	18.2915	1.38847	0.216959	6.39969	1.56e-10	1.16e-08
SLC12A3	13.9855	1.31117	0.205165	6.39084	1.65e-10	1.22e-08
EREG	669.387	-1.79753	0.281283	-6.39046	1.65e-10	1.22e-08
BZRAP1-AS1	37.0333	1.01766	0.159471	6.38149	1.75e-10	1.28e-08
RHOH	433.572	1.27571	0.200235	6.37107	1.88e-10	1.35e-08
AC022182.1	7.90688	1.31193	0.206583	6.3506	2.14e-10	1.52e-08
COL19A1	19.8451	2.24087	0.353314	6.34242	2.26e-10	1.59e-08
AIRE	14.3298	1.35072	0.213034	6.34037	2.29e-10	1.6e-08
RP13-870H17.3	331.32	1.85486	0.29261	6.33901	2.31e-10	1.61e-08
DNASE1L3	75.8139	1.58459	0.2502	6.3333	2.4e-10	1.66e-08
RP1-153P14.7	4.26044	2.5068	0.396779	6.31786	2.65e-10	1.81e-08
ITGB6	13003.3	-1.04041	0.165027	-6.30449	2.89e-10	1.95e-08
RP11-702B10.2	15.1104	-2.11997	0.336374	-6.30244	2.93e-10	1.96e-08
AC246787.1	6.83658	2.64526	0.419975	6.29863	3e-10	1.99e-08
SHISA8	8.67608	2.16039	0.343059	6.29743	3.03e-10	2e-08
TRBV28	275.521	1.24736	0.198198	6.29351	3.1e-10	2.04e-08
LINC00494	50.83	1.79535	0.285602	6.2862	3.25e-10	2.1e-08
LINC00528	27.2422	1.08882	0.173761	6.26619	3.7e-10	2.37e-08
CASQ2	79.7597	1.61088	0.257104	6.26551	3.72e-10	2.37e-08
PHF21B	25.0892	1.25871	0.201305	6.25273	4.03e-10	2.55e-08
SIT1	148.559	1.39995	0.224018	6.24927	4.12e-10	2.59e-08
RBFOX3	32.8366	1.44657	0.231474	6.24936	4.12e-10	2.59e-08
LY9	179.254	1.39338	0.223212	6.2424	4.31e-10	2.69e-08
CTB-193M12.4	11.5947	1.32011	0.211975	6.22767	4.73e-10	2.92e-08
DHH	26.8654	1.08637	0.174532	6.22443	4.83e-10	2.97e-08
CXCR5	23.3086	2.21818	0.356434	6.22325	4.87e-10	2.98e-08
GPR18	49.2504	1.46993	0.236195	6.22339	4.87e-10	2.98e-08
FIGF	30.2721	1.44203	0.231859	6.21941	4.99e-10	3.04e-08
RP13-616I3.1	17.7275	1.05513	0.169723	6.21675	5.08e-10	3.08e-08
CETP	89.706	1.0793	0.173644	6.21558	5.11e-10	3.09e-08
CD109	2318.29	-1.03105	0.165968	-6.21231	5.22e-10	3.14e-08
RASD1	1254.41	1.23327	0.198558	6.21113	5.26e-10	3.15e-08
NPPC	14.6547	2.04915	0.329935	6.21078	5.27e-10	3.15e-08
SH2D5	20.2357	-1.35532	0.218383	-6.20619	5.43e-10	3.23e-08
CFP	185.881	1.13556	0.182997	6.20538	5.46e-10	3.24e-08
HAS1	204.009	1.95019	0.314575	6.19945	5.67e-10	3.36e-08
PRUNE2	1222.3	1.40549	0.226986	6.19198	5.94e-10	3.5e-08
CD27	265.798	1.31034	0.211897	6.18386	6.26e-10	3.66e-08
CRHBP	15.8333	1.20645	0.195241	6.17925	6.44e-10	3.75e-08
LTB	1128.32	1.33069	0.215569	6.17291	6.7e-10	3.88e-08
AC124789.1	105.569	-1.57273	0.254922	-6.16946	6.85e-10	3.96e-08
YES1P1	8.1772	1.06362	0.172601	6.16235	7.17e-10	4.11e-08
C12orf42	11.3864	2.14402	0.348002	6.16094	7.23e-10	4.13e-08
CDHR1	32.6269	1.21604	0.19742	6.15966	7.29e-10	4.15e-08
RP11-428G5.5	12.8652	2.27784	0.370008	6.15617	7.45e-10	4.22e-08
MIR4537	3.23186	2.9066	0.472933	6.14591	7.95e-10	4.49e-08
MROH9	3.12902	-2.19509	0.357376	-6.14224	8.14e-10	4.58e-08
LY86-AS1	6.23464	1.83583	0.299008	6.13975	8.27e-10	4.63e-08
BEND4	23.9379	1.89117	0.308112	6.13792	8.36e-10	4.67e-08
RP11-302L19.3	16.1058	1.15083	0.187511	6.13739	8.39e-10	4.68e-08
RP11-222K16.2	22.7219	1.0991	0.1791	6.13681	8.42e-10	4.69e-08
HLA-DOB	261.722	1.26174	0.205734	6.13287	8.63e-10	4.79e-08
RP11-1094M14.8	48.5365	1.03917	0.169686	6.12407	9.12e-10	5.01e-08
PRKCB	636.511	1.40124	0.22887	6.12242	9.22e-10	5.06e-08
CD52	1538.73	1.17333	0.191823	6.11672	9.55e-10	5.21e-08
LTA	41.1847	1.33454	0.218356	6.11174	9.86e-10	5.35e-08
C3orf67	114.345	-1.11127	0.181893	-6.10949	1e-09	5.42e-08
POMC	57.3953	1.22762	0.201113	6.10413	1.03e-09	5.57e-08
CMTM5	12.3707	1.44666	0.2371	6.10145	1.05e-09	5.63e-08
TSPAN7	744.29	1.09797	0.180118	6.09581	1.09e-09	5.8e-08
KIF19	80.572	1.29827	0.213083	6.09279	1.11e-09	5.89e-08
C2orf40	111.009	1.17642	0.193221	6.08847	1.14e-09	6.01e-08
ENTHD1	38.2825	-1.59651	0.262604	-6.07952	1.21e-09	6.28e-08
CXCR4	5800.81	1.01281	0.166771	6.07304	1.26e-09	6.47e-08
MT-TC	25.634	1.19009	0.196091	6.06909	1.29e-09	6.57e-08
THRSP	17.9721	2.45795	0.405171	6.06645	1.31e-09	6.67e-08
RP4-753P9.3	5.9042	1.36902	0.225706	6.06549	1.32e-09	6.7e-08
RP11-305L7.6	4.20388	1.26157	0.208126	6.06157	1.35e-09	6.86e-08
RP11-118B22.4	3.34405	1.36028	0.224938	6.04734	1.47e-09	7.4e-08
ALLC	5.32211	1.32502	0.219136	6.04656	1.48e-09	7.43e-08
ZSCAN1	16.7194	1.03775	0.171775	6.04132	1.53e-09	7.63e-08
MT1M	451.418	1.18633	0.196394	6.04055	1.54e-09	7.66e-08
HMP19	95.5516	1.45941	0.241704	6.03803	1.56e-09	7.75e-08
RP11-542M13.3	3.77843	2.12168	0.351392	6.03792	1.56e-09	7.75e-08
FAM65B	544.701	1.33842	0.222246	6.02224	1.72e-09	8.41e-08
KLHDC7B	770.068	-1.7882	0.296932	-6.02225	1.72e-09	8.41e-08
CHI3L2	187.446	1.25029	0.207638	6.02147	1.73e-09	8.44e-08
CNR1	183.906	1.27234	0.211433	6.01772	1.77e-09	8.6e-08
RP11-652L8.4	7.05669	1.13149	0.1881	6.01537	1.79e-09	8.68e-08
CERS1	45.4415	1.03001	0.171302	6.01284	1.82e-09	8.8e-08
KRT5	4315.5	-2.31862	0.385766	-6.01044	1.85e-09	8.9e-08
MIR8071-2	13.8526	2.45702	0.408889	6.00901	1.87e-09	8.95e-08
RP11-74E22.6	4.44732	1.2765	0.212503	6.00696	1.89e-09	9.03e-08
HPD	54.4051	1.29983	0.216713	5.99795	2e-09	9.48e-08
RP11-960L18.1	14.5199	1.56177	0.260752	5.98948	2.11e-09	9.91e-08
FBN3	16.1011	-1.91465	0.319776	-5.98746	2.13e-09	1e-07
RP11-219G17.4	8.11806	1.07572	0.179851	5.98117	2.22e-09	1.04e-07
HIST2H2BF	112.522	-1.22406	0.204668	-5.98068	2.22e-09	1.04e-07
RP11-523O18.5	7.50482	1.47956	0.247451	5.97919	2.24e-09	1.04e-07
FAM180B	11.8484	1.62043	0.271016	5.9791	2.24e-09	1.04e-07
SP5	107.359	1.3524	0.226183	5.97922	2.24e-09	1.04e-07
UCA1	1462.04	-1.74036	0.291235	-5.97581	2.29e-09	1.06e-07
HAPLN1	112.498	-1.67981	0.281135	-5.97511	2.3e-09	1.06e-07
PARP15	290.066	1.2511	0.209514	5.97146	2.35e-09	1.08e-07
RP11-750B16.1	57.2861	1.1226	0.187995	5.97143	2.35e-09	1.08e-07
CADM3	227.007	1.41968	0.237768	5.97086	2.36e-09	1.08e-07
RLTPR	295.261	1.26218	0.211472	5.96852	2.39e-09	1.09e-07
NCF1C	106.278	1.09382	0.183315	5.96689	2.42e-09	1.1e-07
POU2AF1	725.944	1.48127	0.248446	5.96212	2.49e-09	1.13e-07
AC007386.4	14.5841	1.53887	0.258341	5.95674	2.57e-09	1.16e-07
AC002059.10	8.78505	1.05022	0.176354	5.95517	2.6e-09	1.17e-07
IGF2BP3	377.008	-1.45725	0.244739	-5.9543	2.61e-09	1.18e-07
CTD-2215E18.1	4.21914	1.87742	0.315341	5.95362	2.62e-09	1.18e-07
CCL19	1713.34	1.72298	0.289524	5.95108	2.66e-09	1.19e-07
RP11-81H14.2	18.1995	1.31264	0.221594	5.92363	3.15e-09	1.37e-07
LINC01215	70.9895	1.81033	0.305758	5.92078	3.2e-09	1.39e-07
CXCL13	826.218	2.14743	0.362895	5.91751	3.27e-09	1.41e-07
CTC-246B18.10	11.2951	1.21441	0.205251	5.91669	3.28e-09	1.42e-07
RP11-138I18.2	5.37561	2.59362	0.438401	5.9161	3.3e-09	1.42e-07
CTC-231O11.1	82.878	1.20812	0.204562	5.90589	3.51e-09	1.5e-07
CTD-2525P14.5	10.7129	1.13171	0.191657	5.90487	3.53e-09	1.5e-07
PATL2	104.334	1.00906	0.171078	5.89822	3.67e-09	1.55e-07
C14orf180	16.3362	2.1748	0.369377	5.88776	3.91e-09	1.64e-07
RP11-527L4.2	8.83011	1.83507	0.311819	5.88506	3.98e-09	1.65e-07
FBXL16	260.95	1.16528	0.198298	5.87644	4.19e-09	1.73e-07
ZNF831	130.54	1.46955	0.250272	5.87181	4.31e-09	1.77e-07
CACNA1I	65.2257	1.31481	0.223995	5.86979	4.36e-09	1.79e-07
LINC00694	36.5649	1.05865	0.18065	5.86026	4.62e-09	1.89e-07
AP001627.1	5.30007	1.23232	0.210309	5.85958	4.64e-09	1.89e-07
SPINK4	330.422	2.36379	0.403523	5.85788	4.69e-09	1.91e-07
FGF23	2.58132	-2.94291	0.503025	-5.85042	4.9e-09	1.98e-07
CXorf67	2.08972	1.78872	0.305972	5.84604	5.03e-09	2.03e-07
AC246787.4	10.2274	2.11523	0.362182	5.84023	5.21e-09	2.1e-07
DES	1781.12	1.97117	0.337822	5.83496	5.38e-09	2.15e-07
RN7SKP97	5.55926	-1.1525	0.197608	-5.83227	5.47e-09	2.18e-07
AC079767.4	41.8004	1.44177	0.247403	5.8276	5.62e-09	2.22e-07
ACKR1	1610.97	1.44383	0.247871	5.82494	5.71e-09	2.25e-07
LINC00535	9.68108	1.01996	0.175158	5.8231	5.78e-09	2.27e-07
CTB-133G6.1	56.6511	1.26967	0.218923	5.79963	6.65e-09	2.57e-07
AP003774.1	9.97723	1.34728	0.232634	5.79141	6.98e-09	2.69e-07
KCNG2	9.38949	1.24092	0.214344	5.78937	7.07e-09	2.72e-07
ITK	419.005	1.35729	0.234645	5.78443	7.28e-09	2.78e-07
ANTXRLP1	5.53637	1.65403	0.286218	5.77891	7.52e-09	2.86e-07
RP11-404F10.2	7.89964	1.20111	0.207862	5.77839	7.54e-09	2.87e-07
RP11-6L6.2	4.78014	1.379	0.239187	5.76533	8.15e-09	3.07e-07
SLC16A11	82.2005	1.02239	0.177507	5.75975	8.42e-09	3.16e-07
AC246787.3	7.68203	2.28097	0.39604	5.75945	8.44e-09	3.16e-07
P2RX2	12.5079	1.33576	0.231996	5.75771	8.53e-09	3.18e-07
BRINP2	10.132	1.53686	0.266984	5.75639	8.59e-09	3.2e-07
IGHV5-78	23.6252	1.44911	0.252004	5.75034	8.91e-09	3.3e-07
CTD-2171N6.1	60.3459	-1.85345	0.322393	-5.74904	8.98e-09	3.32e-07
BPIFB4	5.1397	3.04972	0.531695	5.73584	9.7e-09	3.52e-07
CCL14	75.649	1.3393	0.233505	5.73566	9.71e-09	3.52e-07
CD5	421.602	1.08874	0.189829	5.73539	9.73e-09	3.53e-07
RP11-297B17.3	5.55789	3.03276	0.52897	5.73332	9.85e-09	3.57e-07
RNU6-26P	4.78318	-1.44257	0.252061	-5.72311	1.05e-08	3.76e-07
ZFR2	19.2454	1.10456	0.193072	5.72099	1.06e-08	3.8e-07
RP11-436I9.6	3.18915	1.54669	0.270405	5.7199	1.07e-08	3.82e-07
P2RY8	483.699	1.04694	0.183186	5.71519	1.1e-08	3.9e-07
RUNDC3A	266.921	1.26959	0.222236	5.71278	1.11e-08	3.93e-07
STAR	15.6308	1.1794	0.206847	5.70181	1.19e-08	4.15e-07
SPTBN4	184.123	1.02808	0.180718	5.68886	1.28e-08	4.42e-07
AC018647.3	8.30837	1.03514	0.181987	5.68799	1.29e-08	4.44e-07
CPA5	10.4556	1.46009	0.256708	5.68774	1.29e-08	4.44e-07
FEV	79.9706	1.60512	0.282325	5.68536	1.31e-08	4.49e-07
FFAR3	7.06452	1.1238	0.197903	5.67852	1.36e-08	4.66e-07
NFIA-AS2	19.1716	1.07479	0.189756	5.66408	1.48e-08	5.01e-07
RP1-47M23.3	28.3144	1.35264	0.238869	5.6627	1.49e-08	5.04e-07
CTD-2089N3.2	10.6201	1.42124	0.251076	5.6606	1.51e-08	5.09e-07
ANKRD55	23.9476	1.31219	0.231812	5.66057	1.51e-08	5.09e-07
UTF1	1.32083	1.85761	0.328607	5.65299	1.58e-08	5.3e-07
CLEC4G	21.8402	1.71854	0.304077	5.65167	1.59e-08	5.32e-07
UBASH3A	109.561	1.00009	0.176946	5.65194	1.59e-08	5.32e-07
HMCN2	394.013	1.00542	0.178093	5.64547	1.65e-08	5.49e-07
CSF3	33.2424	2.02016	0.357996	5.64297	1.67e-08	5.56e-07
RP5-984P4.6	104	1.87015	0.331447	5.64237	1.68e-08	5.57e-07
ARX	137.496	1.54574	0.273947	5.64246	1.68e-08	5.57e-07
RP11-1166P10.1	12.9732	-1.0058	0.17833	-5.64012	1.7e-08	5.62e-07
RP11-374F3.5	8.86108	1.19857	0.212582	5.63814	1.72e-08	5.68e-07
PLA2G2D	158.975	1.67196	0.296923	5.63096	1.79e-08	5.92e-07
RP11-325F22.2	27.3617	1.26036	0.223938	5.62814	1.82e-08	5.98e-07
BTBD17	11.4666	1.57393	0.27986	5.624	1.87e-08	6.1e-07
RP11-405M12.4	14.4175	1.00019	0.178103	5.61577	1.96e-08	6.37e-07
C6orf58	21.4489	1.7035	0.303356	5.61552	1.96e-08	6.37e-07
RAB39B	89.924	1.17887	0.209942	5.61524	1.96e-08	6.38e-07
UGT2B17	25.4706	1.85205	0.330138	5.60993	2.02e-08	6.56e-07
KCNE2	14.111	1.21887	0.217289	5.60943	2.03e-08	6.57e-07
PWRN1	5.20329	1.54542	0.275648	5.6065	2.06e-08	6.67e-07
GDAP1L1	28.8057	1.30438	0.232664	5.60628	2.07e-08	6.68e-07
SPINK2	10.8626	1.30029	0.232006	5.60457	2.09e-08	6.72e-07
ASCL2	71.8983	1.01834	0.181922	5.59766	2.17e-08	6.95e-07
IGFALS	163.89	1.35854	0.242949	5.59186	2.25e-08	7.16e-07
DNAH11	87.4967	-1.38461	0.247675	-5.59041	2.27e-08	7.2e-07
RP11-527N22.2	9.11409	-1.43097	0.256577	-5.57717	2.44e-08	7.72e-07
AC009133.17	9.76565	1.58154	0.283583	5.57699	2.45e-08	7.73e-07
EMILIN3	49.7493	1.08629	0.19481	5.57613	2.46e-08	7.76e-07
DKK1	1320.2	-1.42701	0.255991	-5.57444	2.48e-08	7.82e-07
PIP	21.1901	-1.97432	0.354519	-5.56901	2.56e-08	8.03e-07
AC112721.1	8.46378	-1.4216	0.255327	-5.56777	2.58e-08	8.08e-07
ADAMTS8	320.381	1.32719	0.238385	5.56742	2.59e-08	8.08e-07
LL22NC03-33B6.4	2.33859	1.54601	0.277689	5.5674	2.59e-08	8.08e-07
TESPA1	187.917	1.11917	0.201168	5.56337	2.65e-08	8.26e-07
CPNE6	9.30395	1.52187	0.273558	5.56326	2.65e-08	8.26e-07
DUSP26	198.892	1.2584	0.226362	5.55923	2.71e-08	8.42e-07
CALY	183.964	1.49575	0.269222	5.55581	2.76e-08	8.57e-07
MAPK4	103.183	1.29614	0.233334	5.55486	2.78e-08	8.61e-07
SPEG	758.35	1.04726	0.188589	5.55316	2.81e-08	8.69e-07
PDZRN4	85.5499	1.52019	0.273806	5.55205	2.82e-08	8.73e-07
RP11-405M12.3	4.12961	1.12068	0.202043	5.54673	2.91e-08	8.93e-07
RP11-521O16.1	4.15973	1.49758	0.269998	5.54664	2.91e-08	8.93e-07
RP11-219E7.1	19.4845	1.255	0.226313	5.54544	2.93e-08	8.97e-07
RP11-731F5.2	14.7366	2.03506	0.367067	5.5441	2.95e-08	9.02e-07
LINC00892	17.0863	1.24962	0.225588	5.5394	3.04e-08	9.21e-07
GALNTL6	24.1165	1.25124	0.225913	5.53858	3.05e-08	9.25e-07
CD247	335.845	1.01237	0.182792	5.53836	3.05e-08	9.25e-07
MIR5195	6.55026	1.89619	0.342388	5.53813	3.06e-08	9.25e-07
GTSF1L	2.13808	1.71164	0.309111	5.53732	3.07e-08	9.28e-07
RP4-671O14.7	7.37079	1.1578	0.209118	5.53661	3.08e-08	9.31e-07
NEURL1	673.036	1.27031	0.2295	5.5351	3.11e-08	9.37e-07
OCM	5.20098	1.11469	0.201542	5.53079	3.19e-08	9.57e-07
S100A2	5154.44	-1.9486	0.352712	-5.52461	3.3e-08	9.88e-07
AC093642.3	60.0816	1.10299	0.199816	5.52003	3.39e-08	1.01e-06
RP11-423H2.3	52.0352	1.24706	0.22603	5.51723	3.44e-08	1.02e-06
CADM3-AS1	53.2943	1.4884	0.269796	5.51677	3.45e-08	1.02e-06
XDH	1399.28	-1.02238	0.185441	-5.51323	3.52e-08	1.04e-06
CD3E	929.812	1.0859	0.197106	5.5092	3.6e-08	1.06e-06
SPIB	614.655	1.44218	0.261941	5.50575	3.68e-08	1.08e-06
MIR126	4.15683	1.25427	0.228327	5.49332	3.94e-08	1.14e-06
AC096558.1	1.94702	1.65028	0.300418	5.49329	3.95e-08	1.14e-06
NCF1	195.993	1.03848	0.189269	5.48679	4.09e-08	1.18e-06
CNTN2	38.1298	1.39817	0.254893	5.4853	4.13e-08	1.19e-06
LL22NC03-24A12.9	2.73805	2.04454	0.372852	5.48352	4.17e-08	1.19e-06
MUSK	17.4643	1.39322	0.254763	5.46869	4.53e-08	1.29e-06
SNCG	1213.25	-1.33707	0.244579	-5.46681	4.58e-08	1.3e-06
KCNA5	109.851	1.20428	0.220413	5.46377	4.66e-08	1.32e-06
KCNB1	101.2	1.30317	0.238644	5.4607	4.74e-08	1.34e-06
SCN5A	62.7392	-1.17368	0.214975	-5.45961	4.77e-08	1.34e-06
ZDHHC19	8.95953	1.17741	0.21579	5.45627	4.86e-08	1.36e-06
MUC6	15891.7	1.77862	0.326129	5.45373	4.93e-08	1.38e-06
CTD-2021J15.1	1.85107	-1.67504	0.308039	-5.43777	5.4e-08	1.49e-06
TPH1	40.6765	1.02211	0.188075	5.43461	5.49e-08	1.51e-06
CYP3A4	68.1794	1.6698	0.307362	5.43266	5.55e-08	1.52e-06
PCDHGB1	61.3213	-1.34478	0.247602	-5.43121	5.6e-08	1.53e-06
S100A1	198.887	1.0034	0.184745	5.43123	5.6e-08	1.53e-06
RIC3	198.521	1.09003	0.20085	5.42711	5.73e-08	1.56e-06
RP13-631K18.3	3.05671	-1.5512	0.28609	-5.42207	5.89e-08	1.59e-06
RP11-563N6.6	1.98912	1.58275	0.291921	5.42185	5.9e-08	1.59e-06
TAGLN3	114.763	1.50239	0.27753	5.41343	6.18e-08	1.66e-06
IDO2	12.0226	1.2121	0.223904	5.4135	6.18e-08	1.66e-06
TCEAL5	45.3773	1.10396	0.204244	5.4051	6.48e-08	1.73e-06
DEFB124	3.84398	1.1913	0.220412	5.40486	6.49e-08	1.73e-06
RPS15AP38	4.94626	1.06337	0.196818	5.40281	6.56e-08	1.75e-06
NCF1B	67.7973	1.13616	0.210423	5.3994	6.69e-08	1.78e-06
RP11-386I14.4	7.57675	1.01502	0.188101	5.39614	6.81e-08	1.81e-06
CD40LG	64.637	1.22161	0.226381	5.39627	6.8e-08	1.81e-06
SCRT1	20.8617	1.47829	0.27438	5.38772	7.14e-08	1.89e-06
FGF17	19.0112	1.02831	0.191124	5.3803	7.44e-08	1.96e-06
TMEM252	8.45585	1.61155	0.29954	5.38007	7.45e-08	1.96e-06
PRSS41	15.6739	1.95558	0.363649	5.37765	7.55e-08	1.98e-06
CA6	2.49436	2.1395	0.398872	5.36389	8.14e-08	2.13e-06
MT1JP	5.66035	1.52539	0.284421	5.36315	8.18e-08	2.14e-06
C19orf81	5.76765	1.02316	0.190811	5.36217	8.22e-08	2.14e-06
RP11-367G6.3	13.4265	1.06678	0.199238	5.35429	8.59e-08	2.22e-06
RP11-1399P15.1	13.7054	1.14465	0.213926	5.3507	8.76e-08	2.27e-06
KHDRBS2	9.70143	1.36316	0.25489	5.34803	8.89e-08	2.3e-06
AC067945.4	6.54842	1.04055	0.194595	5.34727	8.93e-08	2.3e-06
C16orf74	247.37	-1.23078	0.2303	-5.34424	9.08e-08	2.34e-06
RP5-919F19.5	2.47179	1.12457	0.210464	5.34328	9.13e-08	2.35e-06
RP11-330H6.6	9.50095	1.01021	0.189097	5.3423	9.18e-08	2.36e-06
PDCD1	120.219	1.04297	0.195331	5.3395	9.32e-08	2.39e-06
SLITRK1	15.8925	1.69907	0.318289	5.33814	9.39e-08	2.41e-06
TGM5	41.9794	-1.53803	0.288187	-5.33691	9.45e-08	2.42e-06
PTX3	304.913	1.48002	0.277346	5.33635	9.48e-08	2.42e-06
CTD-2506J14.1	4.13344	1.32633	0.248755	5.33186	9.72e-08	2.47e-06
TDGF1	28.3252	1.35538	0.254681	5.32187	1.03e-07	2.6e-06
VIT	56.3691	1.37999	0.259581	5.31621	1.06e-07	2.67e-06
RP11-161M6.2	515.42	1.0574	0.199084	5.31133	1.09e-07	2.74e-06
TRBV25-1	26.169	1.16181	0.218801	5.30991	1.1e-07	2.75e-06
HMX1	0.837293	1.95766	0.368934	5.30627	1.12e-07	2.8e-06
ICAM3	122.412	1.0987	0.20713	5.30439	1.13e-07	2.83e-06
DAW1	19.6364	-1.63506	0.308728	-5.29613	1.18e-07	2.93e-06
RP11-355N15.3	1.8414	1.72732	0.32624	5.29462	1.19e-07	2.95e-06
IGHD	735.868	2.01932	0.381404	5.29444	1.19e-07	2.95e-06
CD300LG	26.6045	1.8897	0.35706	5.29239	1.21e-07	2.98e-06
AFF3	213.143	1.09388	0.206692	5.29232	1.21e-07	2.98e-06
BFSP2	8.20636	1.3401	0.253535	5.28567	1.25e-07	3.07e-06
TTC24	12.6946	1.48606	0.281176	5.28516	1.26e-07	3.08e-06
AC103563.8	2.16001	2.25962	0.427571	5.28479	1.26e-07	3.08e-06
CTB-60B18.18	15.7128	-1.45156	0.275136	-5.2758	1.32e-07	3.22e-06
AP000344.3	9.84502	1.4862	0.281789	5.27416	1.33e-07	3.25e-06
HPSE2	13.0362	1.22123	0.231635	5.27222	1.35e-07	3.27e-06
A2ML1	736.734	-2.19789	0.417457	-5.26495	1.4e-07	3.39e-06
CTD-2066L21.3	7.89324	-2.18993	0.416082	-5.26323	1.42e-07	3.41e-06
PLAT	24853.9	-1.06501	0.202526	-5.25864	1.45e-07	3.48e-06
SCUBE1	67.2243	1.06274	0.202868	5.23859	1.62e-07	3.82e-06
TRBV23-1	3.70949	1.52494	0.291169	5.23731	1.63e-07	3.84e-06
ANGPTL1	399.985	1.10659	0.211607	5.22945	1.7e-07	4e-06
OSR1	243.787	1.12995	0.216189	5.22668	1.73e-07	4.05e-06
C11orf21	79.64	1.02169	0.195631	5.22257	1.76e-07	4.12e-06
CASC19	23.788	-1.3592	0.260551	-5.21664	1.82e-07	4.23e-06
VAV3-AS1	1.81713	2.3502	0.451	5.21109	1.88e-07	4.33e-06
BEAN1	561.011	-1.00493	0.192871	-5.21037	1.88e-07	4.34e-06
KEL	39.0631	1.15975	0.22273	5.20701	1.92e-07	4.41e-06
RP11-864N7.4	5.05425	1.53631	0.295058	5.20682	1.92e-07	4.41e-06
hsa-mir-4538	4.3463	2.52617	0.485376	5.20457	1.94e-07	4.45e-06
RP11-49K24.3	6.96952	1.0312	0.198177	5.20344	1.96e-07	4.47e-06
NLRP6	42.6833	1.02781	0.197549	5.20281	1.96e-07	4.48e-06
HCAR3	18.4615	-1.5625	0.300401	-5.20137	1.98e-07	4.5e-06
AC018890.6	5.40799	1.19032	0.228918	5.19977	2e-07	4.53e-06
RP11-416N2.4	56.3096	1.13729	0.218897	5.19556	2.04e-07	4.62e-06
SHD	12.9987	1.59098	0.306242	5.19517	2.05e-07	4.63e-06
SLC22A31	38.516	1.4849	0.286064	5.19079	2.09e-07	4.72e-06
PTGDR2	71.9043	1.13112	0.217929	5.19031	2.1e-07	4.72e-06
AJ011932.1	7.3233	1.09354	0.210755	5.18869	2.12e-07	4.75e-06
AC007880.1	2.61885	1.90632	0.367794	5.18311	2.18e-07	4.87e-06
PGC	18950.6	2.5104	0.484373	5.18278	2.19e-07	4.87e-06
PRPH	111.131	1.27987	0.24727	5.17599	2.27e-07	5.04e-06
ANXA8L1	354.612	-1.26394	0.244222	-5.17536	2.27e-07	5.05e-06
ARC	113.548	1.53509	0.296924	5.16998	2.34e-07	5.17e-06
RP1-29C18.8	5.29032	1.14692	0.221933	5.16785	2.37e-07	5.22e-06
RP11-13K12.1	5.56247	1.22136	0.236396	5.16657	2.38e-07	5.26e-06
CNIH2	150.38	1.0144	0.196488	5.16266	2.43e-07	5.35e-06
SIRPG	119.252	1.04218	0.201911	5.16156	2.45e-07	5.38e-06
VWA5B2	304.801	1.39957	0.271571	5.15362	2.56e-07	5.57e-06
GJB6	188.077	-1.57467	0.305752	-5.15016	2.6e-07	5.67e-06
LINC01468	2.12263	-1.92201	0.373624	-5.14424	2.69e-07	5.81e-06
AC112721.2	13.6801	-1.24301	0.241677	-5.14326	2.7e-07	5.84e-06
CASQ1	15.0746	1.01495	0.197544	5.13782	2.78e-07	5.98e-06
CCL21	2697.41	1.50494	0.293035	5.1357	2.81e-07	6.04e-06
MADCAM1	189.641	1.19572	0.232833	5.13552	2.81e-07	6.04e-06
MIR4539	3.46114	2.28221	0.444443	5.13499	2.82e-07	6.05e-06
EPS15P1	6.55878	-1.88708	0.367934	-5.12886	2.92e-07	6.23e-06
ISM2	4.35238	-1.30631	0.254852	-5.12578	2.96e-07	6.31e-06
PRIMA1	131.409	1.22585	0.239185	5.12513	2.97e-07	6.32e-06
SLC6A13	5.61032	1.11738	0.2181	5.12326	3e-07	6.37e-06
GFRA1	617.875	1.096	0.214053	5.12021	3.05e-07	6.44e-06
OR13A1	12.3604	1.0449	0.204191	5.11725	3.1e-07	6.52e-06
NAT8B	17.5384	1.14612	0.224015	5.11629	3.12e-07	6.55e-06
CTD-2545H1.2	5.68382	1.3991	0.273733	5.1112	3.2e-07	6.71e-06
CTB-60B18.10	21.586	-1.23581	0.24187	-5.10941	3.23e-07	6.76e-06
SP140	327.002	1.05882	0.207445	5.1041	3.32e-07	6.91e-06
PCAT29	5.95742	1.27627	0.250439	5.09613	3.47e-07	7.17e-06
RP11-80B9.1	1.18619	2.08576	0.410256	5.08404	3.69e-07	7.58e-06
KCNA7	23.1081	-1.51964	0.299009	-5.08226	3.73e-07	7.64e-06
PGM5P4-AS1	3.90189	1.31646	0.259123	5.08043	3.77e-07	7.7e-06
CXorf65	28.6853	1.03854	0.204439	5.07997	3.77e-07	7.72e-06
MUSTN1	3.19478	1.06313	0.209386	5.07739	3.83e-07	7.8e-06
RP11-775D22.2	6.41966	1.0618	0.209485	5.06864	4.01e-07	8.08e-06
CACNA2D2	500.649	1.02987	0.203246	5.06712	4.04e-07	8.12e-06
FOXD3	23.2689	1.07393	0.211949	5.06692	4.04e-07	8.12e-06
KCTD19	15.9798	1.01021	0.199447	5.06505	4.08e-07	8.19e-06
CRYGD	4.01608	1.69149	0.334025	5.06397	4.11e-07	8.23e-06
WNT1	4.16814	1.18211	0.233569	5.06106	4.17e-07	8.34e-06
RP11-18H21.1	19.8027	1.40749	0.278164	5.05993	4.19e-07	8.38e-06
TIMD4	41.7567	1.34958	0.266878	5.05693	4.26e-07	8.49e-06
NKX2-2	312.517	1.59567	0.31596	5.05023	4.41e-07	8.75e-06
CALML3	13.336	2.60431	0.515726	5.0498	4.42e-07	8.76e-06
RP11-1070N10.3	10.2564	1.22232	0.242242	5.04588	4.51e-07	8.9e-06
LOC440461	2.19323	1.18099	0.234115	5.0445	4.55e-07	8.96e-06
IL31RA	29.6376	-1.15425	0.228829	-5.04413	4.56e-07	8.96e-06
RP11-81H14.1	2.3657	1.58011	0.313325	5.04303	4.58e-07	9.01e-06
IKZF3	874.125	1.07464	0.213173	5.04115	4.63e-07	9.08e-06
KCNH6	118.539	1.51291	0.30019	5.03984	4.66e-07	9.14e-06
CHST8	52.2587	1.10321	0.218909	5.03956	4.67e-07	9.15e-06
CTD-2207O23.3	5.28902	2.08039	0.412875	5.03879	4.68e-07	9.18e-06
RP11-400N9.1	3.53317	1.33307	0.264642	5.03726	4.72e-07	9.23e-06
LA16c-395F10.2	10.3954	1.44994	0.287916	5.03597	4.75e-07	9.29e-06
MYL7	3.49368	1.55642	0.309236	5.0331	4.83e-07	9.38e-06
CA10	12.9383	1.53018	0.304077	5.03223	4.85e-07	9.41e-06
SLFN14	4.67296	1.38127	0.274593	5.03026	4.9e-07	9.49e-06
RP11-436K8.1	2.44989	1.31786	0.262276	5.0247	5.04e-07	9.73e-06
RP11-4M23.2	4.40693	2.17561	0.433006	5.02444	5.05e-07	9.74e-06
FAM159B	224.979	1.66587	0.331725	5.02183	5.12e-07	9.87e-06
LINC00264	2.0643	1.66457	0.331499	5.02134	5.13e-07	9.88e-06
CLECL1	39.2939	1.0767	0.214668	5.01566	5.29e-07	1.01e-05
CR2	1419.79	2.28939	0.456511	5.01498	5.3e-07	1.01e-05
CYP24A1	245.001	-1.83906	0.366901	-5.0124	5.38e-07	1.03e-05
CSN1S1	2.5873	2.67153	0.53306	5.01169	5.4e-07	1.03e-05
GHRL	190.17	1.2557	0.250916	5.00445	5.6e-07	1.07e-05
PACSIN1	91.5549	1.00735	0.201366	5.00256	5.66e-07	1.07e-05
ANKRD26P1	1.68241	1.72607	0.345038	5.00255	5.66e-07	1.07e-05
PYHIN1	99.6268	1.08158	0.216356	4.99907	5.76e-07	1.09e-05
C5orf38	37.2937	1.21084	0.242272	4.99783	5.8e-07	1.1e-05
RP11-61F12.1	6.38132	1.15746	0.231596	4.99774	5.8e-07	1.1e-05
KRT6A	5314.77	-1.89498	0.379246	-4.99671	5.83e-07	1.1e-05
ICAM5	90.4173	-1.17035	0.234318	-4.9947	5.89e-07	1.11e-05
IGLL3P	8.51626	1.3566	0.271645	4.99401	5.91e-07	1.12e-05
KRT73	2.55877	2.16728	0.434284	4.99047	6.02e-07	1.13e-05
SNAP25	473.998	1.08564	0.217556	4.99018	6.03e-07	1.13e-05
SLC18A3	16.2284	1.51252	0.30314	4.98951	6.05e-07	1.14e-05
SERPINA9	17.4064	2.05607	0.412195	4.9881	6.1e-07	1.14e-05
RP11-150O12.1	55.152	-1.03745	0.207996	-4.98787	6.1e-07	1.14e-05
HCAR1	265.646	-1.22112	0.244823	-4.98776	6.11e-07	1.14e-05
PTGES	2530.7	-1.02073	0.204676	-4.98704	6.13e-07	1.15e-05
RP11-789C1.2	3.19424	2.23863	0.448904	4.98689	6.14e-07	1.15e-05
AC006538.8	0.885001	2.03431	0.408466	4.98036	6.35e-07	1.18e-05
RPSAP52	49.0442	-1.15816	0.232606	-4.97907	6.39e-07	1.19e-05
GFRA3	120.637	1.16287	0.233568	4.97874	6.4e-07	1.19e-05
TTYH1	438.434	1.33816	0.268816	4.97798	6.43e-07	1.19e-05
AC010970.2	25.2447	-2.418	0.485825	-4.97709	6.45e-07	1.19e-05
TRIM71	2.75712	1.43248	0.287912	4.97542	6.51e-07	1.2e-05
ASTN1	59.911	1.16339	0.233834	4.97531	6.51e-07	1.2e-05
TUSC8	3.86053	1.55816	0.313559	4.96927	6.72e-07	1.24e-05
GTSCR1	2.1091	2.24755	0.452407	4.96798	6.77e-07	1.24e-05
CLEC4F	38.2855	1.10231	0.221886	4.96791	6.77e-07	1.24e-05
LOR	1.5798	1.6396	0.330305	4.96389	6.91e-07	1.27e-05
RP13-131K19.6	7.21777	1.00085	0.201682	4.96252	6.96e-07	1.27e-05
DPYS	16.6635	1.15269	0.232461	4.95863	7.1e-07	1.29e-05
FAM153C	12.0212	1.06514	0.215052	4.95293	7.31e-07	1.33e-05
SI	118.142	2.70316	0.545831	4.95237	7.33e-07	1.33e-05
ENPP7P11	19.97	1.23289	0.249211	4.94718	7.53e-07	1.36e-05
RP11-13P5.1	2.62699	1.83668	0.371269	4.94705	7.53e-07	1.36e-05
FBLL1	59.1866	1.06569	0.215662	4.9415	7.75e-07	1.4e-05
CTSV	417.159	-1.03375	0.209302	-4.93901	7.85e-07	1.41e-05
KLRK1	21.3705	1.03121	0.20879	4.93898	7.85e-07	1.41e-05
HSF5	5.77342	1.34101	0.271619	4.93709	7.93e-07	1.42e-05
PI16	435.556	1.59618	0.323377	4.93598	7.98e-07	1.43e-05
COL11A2	160.353	1.17591	0.238313	4.93429	8.04e-07	1.44e-05
MROH5	5.36556	1.08028	0.219252	4.92713	8.34e-07	1.49e-05
HNRNPA1P70	2.87656	1.86083	0.377727	4.92638	8.38e-07	1.49e-05
CLEC9A	25.7271	1.02974	0.209276	4.92052	8.63e-07	1.53e-05
IKZF1	901.284	1.00929	0.205434	4.91298	8.97e-07	1.58e-05
BMPR1B-AS1	1.20752	1.92725	0.392416	4.91125	9.05e-07	1.59e-05
LINC01146	42.9882	1.15211	0.23485	4.90572	9.31e-07	1.63e-05
HBA2	292.583	1.43004	0.291568	4.90466	9.36e-07	1.64e-05
RP11-221N13.3	9.67265	-1.03196	0.210516	-4.90206	9.48e-07	1.65e-05
ORM2	27.3724	1.46394	0.299019	4.8958	9.79e-07	1.7e-05
RP11-114H23.1	10.6031	-1.20731	0.246681	-4.89423	9.87e-07	1.71e-05
RP1-167O22.1	3.1873	1.52865	0.312384	4.8935	9.91e-07	1.72e-05
ACTL6B	38.6655	1.3665	0.27931	4.8924	9.96e-07	1.72e-05
AC005537.2	6.73196	-1.76579	0.360941	-4.89219	9.97e-07	1.72e-05
RP11-367F23.2	2.38739	-1.77276	0.362383	-4.89193	9.99e-07	1.73e-05
NR0B1	54.1671	1.55486	0.317895	4.89112	1e-06	1.73e-05
RP11-400N13.3	75.1543	-1.07943	0.220704	-4.89086	1e-06	1.73e-05
AICDA	14.4574	1.50295	0.307334	4.89027	1.01e-06	1.73e-05
SLC5A8	5.49265	1.7551	0.358945	4.88961	1.01e-06	1.74e-05
CCL16	6.35259	1.03935	0.212578	4.88925	1.01e-06	1.74e-05
SOX8	395.108	1.1281	0.230746	4.88891	1.01e-06	1.74e-05
PCDHGB5	255.598	-1.18105	0.24159	-4.88867	1.02e-06	1.74e-05
MUC2	553.52	2.15963	0.442152	4.88436	1.04e-06	1.78e-05
AL109659.1	2.92272	1.04595	0.214179	4.88352	1.04e-06	1.79e-05
TSPEAR-AS1	17.0667	1.04719	0.214527	4.88139	1.05e-06	1.8e-05
CTB-12O2.1	10.4514	1.1679	0.239336	4.87974	1.06e-06	1.82e-05
RP11-930P14.1	3.4273	1.56088	0.31989	4.87944	1.06e-06	1.82e-05
AC093390.1	2.66176	1.68243	0.344795	4.87951	1.06e-06	1.82e-05
TTBK1	77.1538	1.09583	0.224616	4.87869	1.07e-06	1.82e-05
AC013463.2	27.5959	1.04393	0.214129	4.87526	1.09e-06	1.85e-05
MEP1A	68.5538	1.77889	0.3649	4.875	1.09e-06	1.85e-05
RP11-98F14.11	1.77885	1.20686	0.247628	4.8737	1.1e-06	1.86e-05
AC116035.1	3.49736	1.12309	0.230562	4.87108	1.11e-06	1.88e-05
RP13-20L14.1	5.25695	1.14938	0.236135	4.86747	1.13e-06	1.91e-05
AP000344.4	7.93788	1.47819	0.303685	4.86752	1.13e-06	1.91e-05
RP11-284N8.3	121.795	1.15817	0.238256	4.86104	1.17e-06	1.96e-05
NRSN1	22.9644	1.30398	0.268337	4.85949	1.18e-06	1.97e-05
Z84812.4	4.27142	1.34528	0.276835	4.8595	1.18e-06	1.97e-05
RP11-693M3.1	2.94861	1.17276	0.241366	4.85885	1.18e-06	1.97e-05
TRBV6-1	10.3882	1.33896	0.275859	4.85379	1.21e-06	2.02e-05
RSPO1	57.5065	1.17691	0.242514	4.85296	1.22e-06	2.02e-05
RP11-553L6.2	3.35844	1.50383	0.309964	4.85163	1.22e-06	2.03e-05
UGT1A6	143.156	-1.43012	0.29477	-4.85164	1.22e-06	2.03e-05
RP11-117D22.2	4.0194	1.56805	0.323308	4.85003	1.23e-06	2.04e-05
SLC13A2	179.217	1.73255	0.357312	4.84884	1.24e-06	2.05e-05
SLC18A1	5.76549	1.24431	0.256871	4.84409	1.27e-06	2.09e-05
AC022431.2	2.78123	1.22044	0.252195	4.83925	1.3e-06	2.13e-05
LLNLF-187D8.1	5.42309	1.1991	0.247817	4.83866	1.31e-06	2.13e-05
OSTN-AS1	2.86413	1.5388	0.318173	4.83636	1.32e-06	2.15e-05
CACNG4	701.471	-1.328	0.274601	-4.83613	1.32e-06	2.16e-05
RP11-80H8.4	3.05381	1.05547	0.218607	4.82816	1.38e-06	2.23e-05
XKR4	39.144	1.1747	0.243391	4.8264	1.39e-06	2.25e-05
HBA1	7.94279	1.72784	0.358059	4.82559	1.4e-06	2.26e-05
CTD-2532D12.4	2.90606	1.70795	0.35397	4.82514	1.4e-06	2.26e-05
RP11-348F1.3	3.19587	1.22449	0.253858	4.82353	1.41e-06	2.28e-05
MIR4489	3.23064	1.08991	0.226009	4.82242	1.42e-06	2.29e-05
IL17REL	43.1153	1.36762	0.283724	4.82023	1.43e-06	2.31e-05
DEFA6	7.24801	3.32057	0.68898	4.81954	1.44e-06	2.31e-05
RP11-509A17.3	1.90239	1.5704	0.326025	4.81682	1.46e-06	2.34e-05
CGB7	76.6491	-1.18459	0.246147	-4.81255	1.49e-06	2.39e-05
ANXA8	695.435	-1.30592	0.271567	-4.80885	1.52e-06	2.42e-05
TRBV5-1	27.7891	1.23908	0.257796	4.80642	1.54e-06	2.45e-05
IGHJ3P	11.9262	1.52494	0.317285	4.80623	1.54e-06	2.45e-05
CDX1	92.6177	1.25038	0.260218	4.80512	1.55e-06	2.46e-05
CPS1	518.553	1.29238	0.268981	4.80472	1.55e-06	2.47e-05
CDK5R2	120.537	1.07656	0.22416	4.80264	1.57e-06	2.49e-05
RBP2	31.3241	1.39133	0.289815	4.80075	1.58e-06	2.51e-05
UCN3	307.046	1.34029	0.279393	4.79714	1.61e-06	2.54e-05
CTD-2377O17.1	4.23899	1.18774	0.247844	4.79231	1.65e-06	2.6e-05
SCN4A	24.9588	1.05809	0.220805	4.79198	1.65e-06	2.6e-05
CHRDL1	1090.37	1.30721	0.272818	4.79151	1.66e-06	2.61e-05
RP5-1070A16.1	2.76944	-2.16871	0.452862	-4.78889	1.68e-06	2.63e-05
RP11-36B6.1	1.59411	-1.7276	0.360929	-4.78653	1.7e-06	2.66e-05
CTD-2562J17.7	2.12604	1.17814	0.246264	4.78404	1.72e-06	2.69e-05
ZNF80	11.0686	1.32376	0.277364	4.77265	1.82e-06	2.83e-05
SETP9	1.014	1.83999	0.385622	4.77148	1.83e-06	2.84e-05
ASCL4	1.41616	1.45905	0.30593	4.76923	1.85e-06	2.87e-05
RP11-1023P17.2	0.902338	2.0184	0.423333	4.76789	1.86e-06	2.89e-05
RP11-480N24.4	3.50654	1.20998	0.253873	4.76607	1.88e-06	2.91e-05
LECT1	18.547	1.47784	0.310608	4.75789	1.96e-06	3.01e-05
HEATR9	5.59147	1.04236	0.219104	4.75736	1.96e-06	3.02e-05
CTNNA3	37.5912	1.10809	0.233107	4.75355	2e-06	3.07e-05
RP11-21A7A.2	1.64389	1.44521	0.304112	4.75222	2.01e-06	3.08e-05
AL161668.5	2.82499	1.2029	0.253236	4.75012	2.03e-06	3.11e-05
CH17-140K24.5	3.8213	-1.05456	0.22206	-4.74896	2.04e-06	3.13e-05
DEFA5	22.0501	4.27306	0.90143	4.74031	2.13e-06	3.24e-05
IRF4	253.075	1.08347	0.228694	4.73762	2.16e-06	3.28e-05
ELAVL3	12.2321	1.13625	0.23991	4.73617	2.18e-06	3.3e-05
CRB2	14.7087	1.15927	0.244792	4.73573	2.18e-06	3.3e-05
PPY	17763.4	2.23137	0.471373	4.73375	2.2e-06	3.33e-05
PLAC1	13.2442	-1.44459	0.305306	-4.73159	2.23e-06	3.36e-05
GPR171	120.806	1.0218	0.216082	4.72876	2.26e-06	3.4e-05
AL591893.1	12.2282	-1.00727	0.213018	-4.72859	2.26e-06	3.4e-05
GPM6A	147.041	1.26125	0.266741	4.72838	2.26e-06	3.41e-05
RP3-462D8.2	8.24943	1.52046	0.321614	4.72758	2.27e-06	3.42e-05
RP11-483E17.1	3.07898	1.40421	0.297033	4.72746	2.27e-06	3.42e-05
MIR205HG	191.705	-2.29184	0.484883	-4.72658	2.28e-06	3.43e-05
CSAG1	3.28004	1.20136	0.254195	4.72613	2.29e-06	3.43e-05
AC002511.2	6.98673	1.29756	0.274752	4.72268	2.33e-06	3.48e-05
RP11-815M8.1	30.2356	-1.06453	0.225545	-4.7198	2.36e-06	3.53e-05
LLNLR-249E10.1	2.47141	1.45224	0.307743	4.71901	2.37e-06	3.53e-05
KRT73-AS1	0.948808	2.39659	0.507928	4.71837	2.38e-06	3.54e-05
LINC00567	2.80545	1.44947	0.307349	4.71605	2.4e-06	3.57e-05
ABHD17AP4	1.41083	1.7057	0.362288	4.70813	2.5e-06	3.69e-05
C1QTNF9	6.46873	1.02103	0.216933	4.70665	2.52e-06	3.71e-05
ABRA	3.62332	1.47295	0.312986	4.70611	2.52e-06	3.71e-05
IGF1	199.637	1.29855	0.275978	4.70528	2.54e-06	3.72e-05
RP11-350N15.3	3.76115	1.14023	0.24241	4.70372	2.55e-06	3.75e-05
AMER2	6.38607	1.5536	0.330299	4.70361	2.56e-06	3.75e-05
ACER1	3.13456	1.33814	0.284903	4.69685	2.64e-06	3.85e-05
VGF	531.667	1.15289	0.245532	4.69549	2.66e-06	3.87e-05
C1QL1	141.628	1.07473	0.2293	4.68701	2.77e-06	4.01e-05
NPY	70.4419	1.4425	0.307829	4.68604	2.79e-06	4.03e-05
GPR26	1.73033	1.28245	0.273671	4.68608	2.78e-06	4.03e-05
AC027319.1	1.77894	1.50604	0.321593	4.68307	2.83e-06	4.08e-05
THA1P	4.93053	1.07943	0.230565	4.6817	2.85e-06	4.1e-05
AC097713.4	1.64681	1.79383	0.383601	4.67629	2.92e-06	4.19e-05
RP11-480N24.3	1.33703	1.70069	0.363801	4.67478	2.94e-06	4.21e-05
CTA-150C2.20	0.979293	2.45629	0.525729	4.67216	2.98e-06	4.26e-05
AC007386.2	1.91902	1.88313	0.403237	4.67003	3.01e-06	4.3e-05
OXT	7.92072	1.15623	0.247664	4.66854	3.03e-06	4.32e-05
TMEM89	2.77837	1.3034	0.279201	4.66831	3.04e-06	4.33e-05
ANKRD18B	19.7501	-1.24192	0.266203	-4.6653	3.08e-06	4.39e-05
RP11-445F6.2	2.97542	1.8201	0.390157	4.66505	3.09e-06	4.39e-05
HTR3C	18.9636	1.58604	0.340248	4.66143	3.14e-06	4.45e-05
BVES-AS1	5.03953	1.10966	0.238117	4.66014	3.16e-06	4.48e-05
SPATA21	5.44459	1.16016	0.248983	4.65958	3.17e-06	4.49e-05
LBP	130.658	1.64404	0.352918	4.65843	3.19e-06	4.51e-05
XXbac-BPG154L12.5	0.988542	1.47104	0.315928	4.65624	3.22e-06	4.55e-05
RP11-274H2.2	4.47481	-1.07239	0.230438	-4.65369	3.26e-06	4.6e-05
CTC-296K1.3	5.73034	1.0729	0.230581	4.65301	3.27e-06	4.61e-05
IRX1	12.5799	1.58154	0.340121	4.64993	3.32e-06	4.67e-05
TCL6	40.1032	1.39752	0.300559	4.64973	3.32e-06	4.67e-05
TNFSF8	157.944	1.01641	0.218729	4.64687	3.37e-06	4.73e-05
AL122127.2	8.37282	2.34626	0.505151	4.64466	3.41e-06	4.77e-05
RP11-280G9.1	1.46414	-1.59623	0.343704	-4.64419	3.41e-06	4.78e-05
RP11-10B2.1	8.344	1.2808	0.275823	4.64357	3.42e-06	4.79e-05
RP11-65J3.3	4.25443	1.44375	0.310943	4.64316	3.43e-06	4.8e-05
LINC00162	21.6691	-1.79662	0.387036	-4.642	3.45e-06	4.82e-05
TAC3	36.8733	1.35845	0.292663	4.64168	3.46e-06	4.83e-05
C22orf42	27.4586	1.47779	0.318534	4.63936	3.49e-06	4.87e-05
LGALS12	39.7343	1.21107	0.261372	4.63354	3.59e-06	5e-05
LTC4S	2.2645	1.06576	0.230043	4.63288	3.61e-06	5.01e-05
FOXL2NB	4.37383	-1.97687	0.426861	-4.63118	3.64e-06	5.04e-05
CNTNAP4	5.02445	1.49403	0.322731	4.62934	3.67e-06	5.08e-05
ARMC3	58.154	-1.19125	0.257706	-4.62252	3.79e-06	5.22e-05
SCARA5	331.429	1.52382	0.330215	4.61464	3.94e-06	5.39e-05
CYP27C1	179.439	-1.0054	0.217906	-4.61391	3.95e-06	5.41e-05
GPR1	102.982	-1.04037	0.225641	-4.61075	4.01e-06	5.48e-05
ATCAY	48.2576	1.1293	0.245028	4.60885	4.05e-06	5.53e-05
RASGEF1C	13.8695	1.00205	0.217455	4.60806	4.06e-06	5.54e-05
AC140481.8	1.82692	1.84041	0.399401	4.60792	4.07e-06	5.54e-05
LINC01077	2.04169	-2.15345	0.467498	-4.60633	4.1e-06	5.57e-05
GZMK	232.996	1.0808	0.234688	4.60528	4.12e-06	5.6e-05
ADAM29	2.99475	1.25655	0.272908	4.6043	4.14e-06	5.62e-05
DUTP1	1.73327	-1.17538	0.255306	-4.60381	4.15e-06	5.63e-05
LINC01412	2.31439	1.25242	0.272036	4.60387	4.15e-06	5.63e-05
HAS3	771.602	-1.06905	0.232234	-4.60331	4.16e-06	5.64e-05
SBK2	7.10437	1.34133	0.291671	4.59877	4.25e-06	5.74e-05
CALHM1	5.46995	1.10848	0.241117	4.59726	4.28e-06	5.78e-05
ABHD17AP6	1.23437	1.59435	0.347253	4.59132	4.4e-06	5.92e-05
INSM1	230.699	1.33956	0.29183	4.59021	4.43e-06	5.94e-05
AL928761.1	6.42517	2.11247	0.460254	4.5898	4.44e-06	5.95e-05
FAM60CP	1.97413	-1.07267	0.233726	-4.58944	4.44e-06	5.96e-05
GPR87	492.235	-1.30143	0.283868	-4.58465	4.55e-06	6.08e-05
AC002480.5	5.20035	1.18614	0.25891	4.58128	4.62e-06	6.15e-05
NUGGC	61.2891	1.0304	0.224967	4.58024	4.64e-06	6.17e-05
LINC00948	35.9479	1.46959	0.320934	4.5791	4.67e-06	6.2e-05
RP11-326C3.15	5.23613	1.14123	0.249533	4.57346	4.8e-06	6.35e-05
NTS	59.9576	1.60431	0.350931	4.57158	4.84e-06	6.39e-05
LINC00603	1.52169	2.15855	0.472447	4.56887	4.9e-06	6.47e-05
RP11-410N8.3	6.4993	1.34124	0.293994	4.56214	5.06e-06	6.64e-05
LINC00462	14.9784	-1.36561	0.299381	-4.56144	5.08e-06	6.66e-05
LLNLR-470E3.1	28.7256	1.12118	0.245921	4.55912	5.14e-06	6.72e-05
RP3-492J12.2	2.79299	1.70225	0.373608	4.55624	5.21e-06	6.8e-05
XXbac-BPGBPG55C20.1	3.13474	1.14487	0.251385	4.55427	5.26e-06	6.86e-05
RP11-732A19.1	3.46783	1.07788	0.236679	4.55417	5.26e-06	6.86e-05
HIST1H3H	172.164	-1.04053	0.228488	-4.55397	5.26e-06	6.86e-05
RP11-664D1.1	4.34337	1.32455	0.290943	4.5526	5.3e-06	6.9e-05
CTD-3179P9.1	4.98096	1.08963	0.239358	4.5523	5.31e-06	6.91e-05
APOA4	89.7028	2.60343	0.572595	4.54673	5.45e-06	7.06e-05
IGF2BP1	79.2551	-1.39042	0.30587	-4.5458	5.47e-06	7.09e-05
CTB-60B18.15	11.7962	-1.46937	0.323464	-4.54262	5.56e-06	7.19e-05
RP11-223I10.1	28.345	1.05873	0.233092	4.54212	5.57e-06	7.21e-05
VIP	301.89	1.43228	0.315481	4.54	5.63e-06	7.26e-05
PCDH15	2.66658	1.71424	0.377594	4.5399	5.63e-06	7.26e-05
IGHV2-70	67.6773	1.70315	0.375249	4.53871	5.66e-06	7.29e-05
LINC00304	9.31062	1.20721	0.266131	4.53616	5.73e-06	7.36e-05
P2RY10	97.186	1.11567	0.2463	4.52971	5.91e-06	7.56e-05
RP11-673E1.1	3.98573	1.00421	0.221743	4.52869	5.94e-06	7.59e-05
MIR8071-1	7.63421	2.24626	0.496453	4.52462	6.05e-06	7.72e-05
CTD-3080P12.3	14.4196	1.2534	0.277051	4.5241	6.07e-06	7.74e-05
RP11-164H13.1	17.6903	2.61195	0.578049	4.51856	6.23e-06	7.91e-05
IGFN1	132.55	1.11853	0.247565	4.51813	6.24e-06	7.92e-05
TRBV15	4.90591	1.3727	0.303893	4.51703	6.27e-06	7.95e-05
RP13-93L13.1	1.95132	1.45218	0.321991	4.50999	6.48e-06	8.18e-05
CALB1	51.0965	1.05326	0.233579	4.50922	6.51e-06	8.2e-05
LGI3	58.9458	1.1309	0.250952	4.50644	6.59e-06	8.29e-05
MYOC	13.792	1.68924	0.37489	4.50596	6.61e-06	8.3e-05
TCEAL6	13.1425	1.13537	0.251969	4.50598	6.61e-06	8.3e-05
RP11-120K24.4	6.09394	1.09127	0.242212	4.50543	6.62e-06	8.32e-05
RP11-433A10.3	1.04426	1.81261	0.402372	4.5048	6.64e-06	8.34e-05
LINC01281	9.52449	1.29842	0.28823	4.50481	6.64e-06	8.34e-05
CNTNAP2	263.108	-1.22934	0.273412	-4.49629	6.91e-06	8.63e-05
RP11-384F7.2	2.76943	1.42357	0.317062	4.48987	7.13e-06	8.84e-05
RPS27P25	3.31671	1.33711	0.297831	4.48947	7.14e-06	8.85e-05
TRGV4	5.51897	1.09532	0.24505	4.46977	7.83e-06	9.58e-05
HEMGN	3.01948	1.45748	0.326457	4.46454	8.02e-06	9.76e-05
PAPL	24.5477	-1.41204	0.316398	-4.46287	8.09e-06	9.82e-05
NDUFA7	0.865694	1.3799	0.309362	4.46047	8.18e-06	9.9e-05
RP11-120J1.1	3.9213	1.0426	0.233829	4.45881	8.24e-06	9.95e-05
FAT2	83.0381	-1.11457	0.250156	-4.45549	8.37e-06	0.000100862
PIK3CD-AS1	3.4494	1.03574	0.232517	4.45445	8.41e-06	0.000101181
PLIN4	1110.32	1.44527	0.324592	4.4526	8.48e-06	0.000101819
NPBWR1	33.2994	-1.78282	0.400452	-4.45202	8.51e-06	0.000101936
RP11-91I8.3	2.89111	1.11281	0.250212	4.44748	8.69e-06	0.000103812
RP11-388K12.3	1.7644	1.5861	0.357	4.44287	8.88e-06	0.000105739
SERPINA11	10.9899	1.37841	0.31028	4.44246	8.89e-06	0.000105903
RP11-13K12.5	4.56826	1.13708	0.256059	4.44071	8.97e-06	0.000106448
RP11-554I8.2	68.8619	-1.06563	0.240068	-4.43885	9.04e-06	0.000107189
GBP6	34.5665	-1.15226	0.259663	-4.43753	9.1e-06	0.000107775
RP11-299H22.3	3.04465	1.68117	0.379095	4.43469	9.22e-06	0.000109025
PHOX2A	5.89871	1.48725	0.3356	4.43162	9.35e-06	0.000110144
RP11-53B2.1	1.35799	1.23334	0.278863	4.42273	9.75e-06	0.000114126
KIAA1324	3803.67	1.08443	0.245222	4.42226	9.77e-06	0.000114304
TRBV20-1	39.5995	1.02323	0.231527	4.41947	9.89e-06	0.000115485
OR2L13	1.30369	1.7842	0.403797	4.41855	9.94e-06	0.00011582
EPHA5-AS1	1.7643	1.57002	0.355382	4.41784	9.97e-06	0.000116155
SPAG6	21.1516	1.28594	0.291095	4.41761	9.98e-06	0.000116214
AC092198.1	3.63956	1.59662	0.361537	4.41621	1e-05	0.000116889
FAHD2P1	32.0603	-1.43424	0.324799	-4.41578	1.01e-05	0.000117009
AC104634.3	0.640871	1.47088	0.333502	4.41041	1.03e-05	0.000119122
NELL2	242.681	1.07028	0.242676	4.41032	1.03e-05	0.000119135
SRRM4	2.99643	1.02536	0.232506	4.41003	1.03e-05	0.000119253
RP11-511B23.1	3.83352	1.43709	0.325998	4.40829	1.04e-05	0.000120029
BEX1	562.091	1.18098	0.267906	4.4082	1.04e-05	0.000120029
RNU4-62P	4.34629	1.01345	0.229963	4.40703	1.05e-05	0.000120641
RP11-75C10.9	2.70768	1.00541	0.228185	4.40611	1.05e-05	0.000121074
LILRA4	54.1572	1.12933	0.256347	4.40549	1.06e-05	0.000121384
IL36RN	7.92506	-1.84004	0.417778	-4.40435	1.06e-05	0.000121822
AC073133.2	2.95087	1.16099	0.263609	4.40422	1.06e-05	0.000121856
PCNPP3	1.53905	-1.65801	0.376485	-4.40393	1.06e-05	0.00012198
SCEL	1386.05	-1.05343	0.239452	-4.39931	1.09e-05	0.000124079
AC093642.1	22.103	1.07455	0.244412	4.39646	1.1e-05	0.00012544
TNNT1	536.281	-1.38323	0.314641	-4.39623	1.1e-05	0.00012549
SHISA7	9.74975	1.06392	0.242067	4.39513	1.11e-05	0.000125963
PKHD1L1	22.8733	1.21892	0.277395	4.39417	1.11e-05	0.000126235
NAT16	33.7313	1.24449	0.283267	4.39335	1.12e-05	0.000126549
AC073072.5	7.61645	1.09784	0.24997	4.3919	1.12e-05	0.000127237
LINC00870	10.329	1.01111	0.23035	4.38942	1.14e-05	0.000128286
TRAJ2	0.665462	1.81498	0.413619	4.38805	1.14e-05	0.000128926
TPO	44.0149	1.13778	0.25929	4.38805	1.14e-05	0.000128926
ERICH4	3.19786	1.31876	0.300883	4.38297	1.17e-05	0.000131304
HCP5B	12.5299	1.05357	0.240544	4.37993	1.19e-05	0.00013262
CCL25	7.21871	1.55208	0.355229	4.36925	1.25e-05	0.000138593
TRAV8-6	10.9772	1.01598	0.23255	4.36886	1.25e-05	0.000138798
EFCAB1	41.6528	-1.09487	0.250641	-4.36827	1.25e-05	0.00013913
SCG2	2428.05	1.03777	0.237655	4.3667	1.26e-05	0.000139995
CTC-296K1.4	3.62879	1.19966	0.274791	4.36574	1.27e-05	0.000140431
TRBV2	11.681	1.17424	0.269185	4.36219	1.29e-05	0.000142248
RP11-320M16.2	1.83058	1.29486	0.297081	4.35861	1.31e-05	0.000144321
POU6F2-AS1	1.86031	1.60537	0.368458	4.35699	1.32e-05	0.000145169
GABRG3	2.28486	1.48571	0.341008	4.35683	1.32e-05	0.000145185
RP11-527D7.1	8.26311	1.03406	0.237416	4.3555	1.33e-05	0.000145927
CTA-246H3.8	7.14908	1.03116	0.236752	4.35544	1.33e-05	0.000145927
HCAR2	86.4162	-1.12299	0.258086	-4.35123	1.35e-05	0.000148342
LUZP2	113.394	-1.10971	0.255061	-4.35075	1.36e-05	0.000148621
DPPA4	5.86349	1.06047	0.243951	4.34706	1.38e-05	0.000150818
RP11-31F19.1	1.02115	1.73305	0.398989	4.34362	1.4e-05	0.000153056
RP1-140C12.2	1.54963	1.19174	0.274524	4.3411	1.42e-05	0.000154584
RP11-475J5.4	13.1429	1.32951	0.306369	4.33957	1.43e-05	0.00015542
OLIG1	8.12087	1.12896	0.260153	4.33962	1.43e-05	0.00015542
SNCB	32.9755	1.13166	0.261029	4.33538	1.46e-05	0.000158021
OLFM3	3.01809	1.53	0.35298	4.33452	1.46e-05	0.000158593
AP000345.1	2.65164	1.62829	0.376395	4.32601	1.52e-05	0.000163885
RP11-65M17.3	1.68661	1.28723	0.297568	4.32584	1.52e-05	0.000163957
MT1A	145.19	1.07203	0.24789	4.3246	1.53e-05	0.000164731
RP11-245G13.2	1.96305	1.37286	0.317541	4.32342	1.54e-05	0.000165363
SCX	126.632	1.01264	0.234299	4.32199	1.55e-05	0.000166036
CTC-457L16.2	2.43522	1.30987	0.303475	4.31623	1.59e-05	0.000170119
TMED6	165.696	1.04323	0.241776	4.31485	1.6e-05	0.000170918
RP11-240M16.1	1.13731	1.94071	0.450061	4.31211	1.62e-05	0.000172795
RP11-475J5.5	4.13675	1.01422	0.235489	4.3069	1.66e-05	0.000176381
RP11-354K1.1	6.84387	-1.49986	0.348275	-4.30655	1.66e-05	0.000176607
TIFAB	25.0651	1.02066	0.237062	4.30545	1.67e-05	0.000177332
RP11-876N24.2	2.00073	1.60947	0.373896	4.30458	1.67e-05	0.000177914
RP11-23P13.6	147.83	1.02515	0.238523	4.29789	1.72e-05	0.000182487
LGI1	12.8393	1.07576	0.250335	4.29729	1.73e-05	0.000182872
KRT27	3.9819	1.13754	0.264803	4.2958	1.74e-05	0.00018384
SMYD1	4.99059	2.16423	0.504538	4.28954	1.79e-05	0.000187798
RPTN	10.1167	-2.06868	0.482431	-4.28803	1.8e-05	0.000188798
COL11A1	10193.4	-1.11961	0.261113	-4.28784	1.8e-05	0.000188901
AL122127.25	3.42633	1.88663	0.440111	4.28671	1.81e-05	0.000189605
RP11-767I20.1	4.27649	1.09779	0.256263	4.28386	1.84e-05	0.000191522
SPIC	1.48309	1.75572	0.409881	4.28348	1.84e-05	0.000191786
CACNA1B	54.8333	1.12812	0.263426	4.28248	1.85e-05	0.000192369
RP11-495P10.6	1.73631	1.39431	0.325639	4.28178	1.85e-05	0.00019286
LIPK	5.40768	-1.73337	0.404889	-4.2811	1.86e-05	0.000193342
APOH	254.231	1.20522	0.281635	4.27937	1.87e-05	0.000194564
LINC00114	2.04628	1.22289	0.285801	4.27882	1.88e-05	0.000194988
IGKV1-27	467.911	1.34073	0.313478	4.27696	1.89e-05	0.000196388
MTTP	21.9171	1.4377	0.336158	4.27686	1.9e-05	0.000196392
ART3	59.4156	1.37608	0.32178	4.27645	1.9e-05	0.000196548
LINC00602	1.21523	1.57842	0.369348	4.27353	1.92e-05	0.000198832
AC114730.3	26.2206	1.16958	0.273687	4.27342	1.92e-05	0.000198832
DUSP27	99.1857	1.92158	0.450045	4.26975	1.96e-05	0.000201602
RP11-706C16.8	2.95323	-1.99752	0.468087	-4.26742	1.98e-05	0.000203189
HULC	2.59299	1.31524	0.308337	4.2656	1.99e-05	0.000204496
KCTD4	4.20709	1.37481	0.322404	4.26424	2.01e-05	0.000205562
FLJ43879	23.8351	-1.76733	0.414697	-4.26174	2.03e-05	0.000207632
DRC1	45.5397	-1.25369	0.294224	-4.26103	2.03e-05	0.000208119
PCDH8	12.4774	1.19021	0.27934	4.26081	2.04e-05	0.000208258
RP11-142M10.2	1.30129	1.14891	0.270165	4.25262	2.11e-05	0.000214966
CGB8	65.7933	-1.5091	0.355282	-4.24762	2.16e-05	0.000219257
BCAS2P2	3.01947	1.17612	0.276909	4.24733	2.16e-05	0.000219411
RP3-416J7.4	0.869671	1.6842	0.396623	4.24636	2.17e-05	0.000220172
RNU4ATAC	2.30036	1.24261	0.292634	4.24628	2.17e-05	0.000220189
TNNT3	44.6929	1.1016	0.259474	4.2455	2.18e-05	0.000220796
LINC00595	1.93955	1.36643	0.321956	4.24416	2.19e-05	0.000221835
PCDHGB2	243.696	-1.00904	0.237871	-4.24196	2.22e-05	0.000223632
RP11-126O1.6	3.48757	1.60196	0.377755	4.24072	2.23e-05	0.000224744
RP11-1252I4.2	1.35675	1.42028	0.33511	4.23826	2.25e-05	0.000226643
RP11-672A2.6	1.26955	1.20217	0.284076	4.23187	2.32e-05	0.000232642
CGB5	460.21	-1.93632	0.457643	-4.23106	2.33e-05	0.000233417
TRAT1	64.1195	1.0171	0.240458	4.22986	2.34e-05	0.000234399
RP11-60A8.1	9.02158	1.42129	0.336022	4.22976	2.34e-05	0.000234431
RP11-58A18.1	1.47616	-2.11421	0.499978	-4.2286	2.35e-05	0.000235315
MIR663AHG	2.77482	1.18188	0.279839	4.22344	2.41e-05	0.000240232
RNU6-5P	1.38108	1.30817	0.30986	4.22181	2.42e-05	0.000241832
MTHFD2P1	3.55858	1.14802	0.271955	4.22136	2.43e-05	0.000242249
AC006369.2	19.9443	1.13955	0.270031	4.22005	2.44e-05	0.000243556
HAVCR1	73.6893	-1.32725	0.314651	-4.21816	2.46e-05	0.000245216
DSCAM	32.1258	1.08652	0.257588	4.21805	2.46e-05	0.000245216
BHMT	9.32937	1.00551	0.238572	4.21472	2.5e-05	0.000248224
AQP7P2	1.61192	1.34844	0.319991	4.21399	2.51e-05	0.000248833
DPEP3	8.46169	1.07593	0.255466	4.21162	2.54e-05	0.000251089
RP11-1191J2.2	3.13114	1.28803	0.306304	4.20507	2.61e-05	0.000257392
MT-TL2	1.49746	1.6021	0.381089	4.20401	2.62e-05	0.000258383
AL121578.2	2.30993	-1.80667	0.429787	-4.20365	2.63e-05	0.000258502
ANKRD44-IT1	1.83302	1.34034	0.319021	4.2014	2.65e-05	0.000260507
AC006129.3	1.49445	1.52489	0.363051	4.20019	2.67e-05	0.000261469
FIRRE	31.687	-1.01142	0.240807	-4.20012	2.67e-05	0.000261472
CABP7	257.586	1.13984	0.271483	4.19856	2.69e-05	0.000263064
TRAV41	4.83263	1.15025	0.274075	4.19684	2.71e-05	0.000264926
PON1	29.5341	1.09072	0.259981	4.19537	2.72e-05	0.000266422
FP325317.1	5.83803	1.13757	0.271202	4.19456	2.73e-05	0.00026723
UPK3B	511.848	-1.32634	0.316516	-4.19044	2.78e-05	0.000271677
RP11-680F20.5	1.02249	1.68362	0.402261	4.18539	2.85e-05	0.000276492
CTXN2	3.82376	1.34692	0.321903	4.18424	2.86e-05	0.000277663
SNTG2	34.1855	1.08216	0.258731	4.18258	2.88e-05	0.000279314
SLC14A2-AS1	2.51141	1.03312	0.247183	4.1796	2.92e-05	0.000282535
LINC00890	6.52622	1.07781	0.258139	4.17529	2.98e-05	0.000287309
CTD-2313F11.1	4.04096	1.10966	0.265822	4.17447	2.99e-05	0.000288034
BX255923.3	1.49012	1.50537	0.360684	4.17365	3e-05	0.000288931
GCGR	57.4032	1.0265	0.245948	4.17364	3e-05	0.000288931
TRBV10-3	7.91241	1.23741	0.296515	4.17317	3e-05	0.000289446
RP11-570L15.1	1.36208	1.5026	0.360256	4.17094	3.03e-05	0.000291973
GIMAP3P	1.38058	1.63531	0.392194	4.16965	3.05e-05	0.000293307
AC104024.1	2.17734	1.28003	0.307168	4.16719	3.08e-05	0.000296146
NKX2-8	11.9687	-2.12831	0.510802	-4.1666	3.09e-05	0.000296609
C10orf82	5.00564	1.16077	0.278638	4.16587	3.1e-05	0.000297347
DDX25	35.9064	1.02558	0.246288	4.16416	3.13e-05	0.000299314
PPP2R2C	661.152	-1.0454	0.251132	-4.16276	3.14e-05	0.000300915
AC079741.2	1.1973	1.3542	0.325342	4.16239	3.15e-05	0.000301232
AC003092.1	1.43783	-1.4987	0.36096	-4.15199	3.3e-05	0.000313477
RP11-73G16.2	1.03278	2.1011	0.506549	4.14786	3.36e-05	0.00031841
CLDN19	2.10828	1.49824	0.361273	4.14713	3.37e-05	0.000319263
SBSN	9.63644	-1.10946	0.26764	-4.14534	3.39e-05	0.000320985
TRBV5-5	3.0864	1.25497	0.30317	4.13948	3.48e-05	0.000328059
RP11-1094M14.12	0.85874	1.56418	0.377991	4.13815	3.5e-05	0.000329534
IBSP	89.0849	-1.07989	0.261001	-4.13749	3.51e-05	0.000330222
AP001065.15	10.9694	1.14071	0.276105	4.13144	3.61e-05	0.000337865
GRIA2	77.8343	1.18293	0.286333	4.13131	3.61e-05	0.000337965
KB-1269D1.8	7.71464	1.12003	0.271199	4.12992	3.63e-05	0.000339654
TRBV29-1	27.1086	1.0653	0.25796	4.12971	3.63e-05	0.000339872
PIRT	21.2276	1.27945	0.310004	4.12719	3.67e-05	0.000342701
LINC01510	2.2105	-1.20618	0.292411	-4.12496	3.71e-05	0.000345581
SFRP1	1128.13	1.08515	0.263095	4.12456	3.71e-05	0.000345916
DCAF12L2	3.35796	1.01715	0.246668	4.12355	3.73e-05	0.000347061
NLRP4	4.16413	1.93741	0.470316	4.11937	3.8e-05	0.000352674
RP11-496N12.6	8.30407	-1.32185	0.321339	-4.11358	3.9e-05	0.000360605
RP5-1120P11.3	3.00778	-1.31184	0.319166	-4.11022	3.95e-05	0.000365224
RP11-47A17.2	2.27592	1.2178	0.296308	4.10991	3.96e-05	0.00036542
RP11-234B24.4	0.941623	2.31881	0.564443	4.10815	3.99e-05	0.000367747
CTB-55O6.4	0.88518	1.6676	0.405949	4.10791	3.99e-05	0.000367937
RP11-128L5.1	1.17486	-1.37018	0.334104	-4.10106	4.11e-05	0.000376627
RP11-85B7.5	1.167	1.19851	0.292342	4.09968	4.14e-05	0.000378686
SIRPB3P	1.36624	1.47683	0.360647	4.09494	4.22e-05	0.000385215
LINC01014	7.57018	1.23802	0.302362	4.09448	4.23e-05	0.000385881
AC093642.4	0.787223	2.04701	0.500742	4.08795	4.35e-05	0.000395168
A4GNT	213.684	1.297	0.317319	4.08737	4.36e-05	0.000395855
RP11-893F2.14	2.09076	1.28094	0.313408	4.08713	4.37e-05	0.000396117
HRH3	1.50151	1.30703	0.320056	4.08376	4.43e-05	0.000401036
CELF3	309.123	1.17297	0.287393	4.08141	4.48e-05	0.000404698
ANKRD1	218.412	-1.0393	0.25474	-4.07983	4.51e-05	0.000406831
RP11-620J15.4	0.686283	1.46068	0.358022	4.07988	4.51e-05	0.000406831
CTC-273B12.10	2.77355	1.02059	0.250227	4.07866	4.53e-05	0.000408571
RNA5SP111	11.5248	1.01381	0.248675	4.07684	4.57e-05	0.000411327
ZDHHC22	10.7063	1.15087	0.282313	4.07656	4.57e-05	0.000411633
PHOX2B	6.53031	1.45616	0.357265	4.07586	4.58e-05	0.000412783
KLHL1	8.04656	1.54503	0.379446	4.07181	4.66e-05	0.000419165
CTC-457L16.1	2.64746	1.17841	0.289424	4.07158	4.67e-05	0.00041936
LINC00682	0.957892	1.91886	0.471463	4.07002	4.7e-05	0.000421865
FCRL5	243.093	1.12783	0.277118	4.06984	4.7e-05	0.000422076
SULT1C2P1	39.0639	1.27797	0.314046	4.06937	4.71e-05	0.000422712
AC053503.6	1.58187	2.20177	0.541407	4.06676	4.77e-05	0.000426837
TMEM179	168.242	1.14508	0.281598	4.06636	4.78e-05	0.000427453
RP11-728F11.3	30.4156	1.22382	0.300989	4.06599	4.78e-05	0.0004278
RP11-553L6.3	1.31583	1.81837	0.447314	4.06509	4.8e-05	0.000429016
RP1-310O13.13	1.71996	1.58638	0.390668	4.06069	4.89e-05	0.000435869
ANGPTL5	5.75058	1.00841	0.248393	4.05973	4.91e-05	0.000437327
RP11-74E22.4	3.70395	1.31016	0.323164	4.05416	5.03e-05	0.000445869
LINC01559	1113.85	-1.05575	0.260427	-4.05393	5.04e-05	0.000446168
TRBV7-4	2.63288	1.3191	0.325425	4.05345	5.05e-05	0.000446802
LINC00431	27.1227	-1.3771	0.339745	-4.05333	5.05e-05	0.000446882
AC103563.9	0.726145	2.1143	0.521714	4.05261	5.06e-05	0.000448145
AGTR2	6.63482	1.75118	0.432375	4.05016	5.12e-05	0.000452424
TRBV19	28.7974	1.03619	0.255917	4.04892	5.15e-05	0.00045413
KHSRPP1	7.82655	-1.42909	0.352985	-4.0486	5.15e-05	0.000454539
RPL31P12	1.14018	1.68631	0.41655	4.04828	5.16e-05	0.00045503
IL21-AS1	3.95289	1.58132	0.391201	4.04223	5.29e-05	0.00046544
OGN	997.718	1.04784	0.259223	4.04224	5.29e-05	0.00046544
CTD-2066L21.2	2.54697	-2.402	0.594265	-4.04197	5.3e-05	0.000465833
RP11-1136G11.8	1.01668	1.16669	0.28868	4.04147	5.31e-05	0.000466718
RP11-115D19.2	1.37159	1.70167	0.421241	4.03965	5.35e-05	0.000469643
PGLYRP2	3.5952	1.00755	0.249698	4.03507	5.46e-05	0.000477839
LINC01497	2.25928	1.74605	0.433176	4.03081	5.56e-05	0.000485131
RP11-545G3.2	1.06852	1.30415	0.323711	4.02874	5.61e-05	0.000489057
MIR202HG	2.29941	1.2156	0.301748	4.02854	5.61e-05	0.000489365
RP11-367B6.2	1.12692	1.06709	0.265077	4.02558	5.68e-05	0.000494689
WDR38	12.464	-1.20323	0.299286	-4.02033	5.81e-05	0.000504245
UGT1A10	843.003	-1.01574	0.252666	-4.02008	5.82e-05	0.000504651
RP11-629G13.1	1.71612	1.17571	0.292663	4.01728	5.89e-05	0.00050942
CDH19	221.566	1.04536	0.260323	4.01563	5.93e-05	0.000512484
RP13-346H10.2	1.30888	1.62452	0.404555	4.01558	5.93e-05	0.000512484
RP4-737E23.7	1.25237	1.01706	0.253312	4.01506	5.94e-05	0.000513361
CARTPT	59.5264	1.53188	0.381896	4.01125	6.04e-05	0.000520699
RP11-58E21.7	0.930885	1.54373	0.384965	4.01006	6.07e-05	0.000522959
RP5-1119A7.17	1.35622	1.611	0.401759	4.00986	6.08e-05	0.000523258
NTF4	86.5991	-1.09784	0.273891	-4.00832	6.12e-05	0.00052631
RP11-114H23.2	3.20321	-1.10176	0.274887	-4.00805	6.12e-05	0.000526651
SERTM1	32.9689	1.13675	0.283723	4.00654	6.16e-05	0.000529503
DAZL	7.02965	1.29071	0.322272	4.00505	6.2e-05	0.000532349
RP11-77E14.2	1.39845	1.34068	0.334824	4.00413	6.22e-05	0.000534094
NKX2-1	7.06391	-2.06301	0.515224	-4.0041	6.23e-05	0.000534094
XAGE2B	1.68085	1.53691	0.383876	4.00367	6.24e-05	0.000534928
RP4-781K5.4	1.91521	-1.16837	0.292114	-3.99972	6.34e-05	0.000541715
CP	3728.57	-1.02218	0.255587	-3.99935	6.35e-05	0.000542424
RP11-401P9.7	4.24752	1.18032	0.295133	3.99928	6.35e-05	0.000542447
AC135178.7	1.93109	1.13745	0.284657	3.99586	6.45e-05	0.000549286
MIR7-3HG	184.118	1.20982	0.303108	3.9914	6.57e-05	0.000557687
CH17-60O17.1	0.868521	1.77626	0.445046	3.99118	6.57e-05	0.000557943
AMER3	72.328	1.13072	0.283538	3.98788	6.67e-05	0.00056453
RP11-96A15.1	1.24949	1.49743	0.375728	3.9854	6.74e-05	0.000569506
IL2	3.32679	1.19069	0.298938	3.98308	6.8e-05	0.000574678
CTD-2089N3.3	1.31517	1.48106	0.372282	3.97834	6.94e-05	0.000584735
RP11-390F4.10	1.1579	1.11938	0.281476	3.97682	6.98e-05	0.000587341
RP11-379K17.4	3.72991	1.01036	0.254102	3.97619	7e-05	0.000588638
CTC-321K16.1	4.79428	-1.05846	0.266293	-3.97479	7.04e-05	0.000591827
RP4-549F15.1	1.00407	1.24429	0.313121	3.97384	7.07e-05	0.000593598
RP11-327J17.2	5.05166	1.03027	0.25962	3.96836	7.24e-05	0.000604705
UPK2	78.578	-1.37599	0.347098	-3.96428	7.36e-05	0.000613686
RP11-76C10.6	13.3781	1.3457	0.339581	3.96281	7.41e-05	0.000616776
LINC00470	4.32518	1.32319	0.333912	3.96267	7.41e-05	0.000616797
KCNQ2	80.9287	1.10586	0.279208	3.96071	7.47e-05	0.000621474
RP11-886P16.10	0.845527	1.14386	0.28898	3.95827	7.55e-05	0.000626531
AC007193.6	14.8887	-1.17766	0.297792	-3.95463	7.67e-05	0.000635389
RP11-738O11.13	1.58517	1.38841	0.351139	3.95402	7.68e-05	0.000636418
LINC01322	18.4991	-2.40089	0.60744	-3.95247	7.73e-05	0.000639798
LRRC26	10.0205	1.3136	0.332382	3.95209	7.75e-05	0.000640225
LINC01259	0.658144	1.79371	0.454171	3.94941	7.83e-05	0.000645153
AC006262.5	161.797	-1.358	0.343944	-3.94831	7.87e-05	0.000647562
RP11-330A16.1	1.72128	1.54233	0.391502	3.93952	8.16e-05	0.000668443
CTB-40H15.4	2.64954	1.17749	0.299023	3.93778	8.22e-05	0.000672851
CNTFR	80.2094	1.23819	0.314516	3.93682	8.26e-05	0.000674764
LINC00951	1.97522	1.26836	0.322329	3.93498	8.32e-05	0.000678834
AL359753.1	1.20788	1.94124	0.493377	3.93459	8.33e-05	0.000679437
TRBV14	6.28376	1.12831	0.286832	3.9337	8.36e-05	0.000681534
RP11-789C17.3	4.53295	1.01218	0.257323	3.93352	8.37e-05	0.000681885
RP11-102K13.5	221.459	-1.09079	0.277456	-3.93139	8.45e-05	0.000686745
CTB-60B18.12	7.15805	-1.1916	0.30351	-3.92606	8.63e-05	0.00069981
PCK1	303.107	1.13298	0.288889	3.92184	8.79e-05	0.000709739
GPC5	28.584	1.03915	0.265462	3.91451	9.06e-05	0.000728469
CACNA1S	2.62414	1.05802	0.270346	3.91357	9.09e-05	0.000730838
CTD-2252P21.1	1.83768	1.38665	0.354341	3.91332	9.1e-05	0.000731259
RIPPLY2	13.8813	1.14471	0.292615	3.912	9.15e-05	0.000734748
APOA1	109.808	1.45344	0.372173	3.90527	9.41e-05	0.000753794
GNG13	15.4097	1.20572	0.309034	3.90158	9.56e-05	0.000762967
RP4-614C15.2	6.92365	1.36337	0.349518	3.90071	9.59e-05	0.000765184
AC007381.3	1.63592	2.05986	0.528335	3.89878	9.67e-05	0.000770253
TRBV7-6	6.47258	1.03898	0.266545	3.89797	9.7e-05	0.000772064
LINC01539	1.85249	1.63299	0.418936	3.89794	9.7e-05	0.000772064
SPACA3	12.4976	1.22728	0.314928	3.89702	9.74e-05	0.000774649
RP11-226M10.3	4.01743	1.1649	0.299326	3.89173	9.95e-05	0.000789079
PEBP1P3	0.726617	1.65994	0.426581	3.89125	9.97e-05	0.000790012
TRBJ2-2	3.06473	1.15038	0.295787	3.88922	0.000100568	0.000794551
LINC00536	1.09209	-1.38502	0.356197	-3.88836	0.000100925	0.000796724
RP1-153P14.8	1.63393	1.56443	0.402559	3.88621	0.000101822	0.000802009
FABP4	874.904	1.33347	0.343166	3.88578	0.000102002	0.000803068
TRBV24-1	6.3895	1.28844	0.331635	3.88511	0.000102283	0.000804925
RP11-1263C18.1	2.5499	1.33003	0.342892	3.87886	0.000104946	0.000822414
RP11-408N14.1	1.19195	-2.12199	0.54727	-3.87741	0.000105573	0.000826028
RP11-117L5.1	2.5796	1.16788	0.301491	3.87369	0.000107198	0.000836781
RHCG	73.7683	-1.06217	0.274334	-3.87184	0.000108019	0.000841278
MAG	7.41591	1.34323	0.34733	3.86731	0.000110041	0.000854354
EGLN3-AS1	1.4213	-1.90476	0.492848	-3.86479	0.000111183	0.000861898
PHEX-AS1	0.576118	1.76196	0.456406	3.86052	0.000113148	0.000875014
HSPB3	2.98261	1.52157	0.394433	3.85761	0.000114501	0.000883346
RP11-266N13.2	1.30426	1.42464	0.369338	3.85727	0.000114663	0.000884014
RP11-392A14.8	1.63813	1.03959	0.269819	3.85293	0.000116714	0.000896893
TRBV3-1	11.9593	1.09644	0.285231	3.84403	0.000121031	0.000925106
C1orf127	279.111	1.09375	0.284531	3.84403	0.000121028	0.000925106
AC079776.2	2.04912	1.14221	0.297184	3.84345	0.000121316	0.000927006
NPAP1	1.75894	1.22525	0.319093	3.83978	0.000123145	0.000939353
HS3ST4	3.06974	1.20628	0.314456	3.83609	0.00012501	0.000950295
RP11-445N20.3	2.20308	1.05381	0.275017	3.83179	0.000127214	0.00096435
AC144568.4	0.808898	1.17802	0.307532	3.83056	0.000127851	0.000968763
AC012354.6	11.7724	1.50922	0.394754	3.82318	0.000131744	0.000995059
RP11-53B2.4	0.894251	1.17236	0.306671	3.82287	0.000131907	0.000996077
SCGB3A1	339.551	1.44874	0.379123	3.82129	0.000132757	0.00100043
RP4-755D9.1	85.34	-1.09689	0.287212	-3.8191	0.00013394	0.00100712
IGLC5	2.23096	1.78794	0.468571	3.81573	0.000135782	0.00101836
SVOP	155.294	1.14708	0.300646	3.81539	0.000135968	0.00101911
RP1-76B20.11	8.24162	1.16903	0.306433	3.81497	0.000136202	0.00102043
AC013264.2	6.89519	1.11425	0.292081	3.81485	0.000136263	0.00102067
ARHGAP19-SLIT1	1.43642	1.17151	0.307171	3.81387	0.000136806	0.001023
RP11-554I8.1	1.77199	1.45212	0.381106	3.81028	0.000138809	0.00103513
CTD-2509G16.3	2.23975	1.15257	0.302604	3.80883	0.000139624	0.00104011
RP11-402J7.2	3.69998	1.22692	0.322389	3.80571	0.000141397	0.00105044
TMPRSS11E	49.5744	-1.28173	0.337108	-3.80213	0.000143457	0.0010626
KCNC2	6.52737	1.06759	0.281104	3.79784	0.000145961	0.00107835
LRRC3-AS1	2.47286	1.06533	0.280579	3.7969	0.000146514	0.00108072
IGKV1D-27	7.93692	1.41075	0.371767	3.79471	0.000147818	0.00108874
SELE	287.859	1.05214	0.277464	3.79199	0.000149442	0.00109866
RP11-370I10.4	0.966271	1.22105	0.322027	3.79176	0.000149586	0.00109928
RP11-109E24.2	1.02211	1.64307	0.433451	3.79068	0.000150235	0.00110332
INS	54997.6	1.48697	0.392417	3.78925	0.000151105	0.00110787
RP11-675F6.4	6.57699	1.18558	0.312943	3.78849	0.000151564	0.0011101
RP11-469N6.1	5.15742	1.0269	0.271359	3.78429	0.000154145	0.00112372
TRBV21-1	2.21941	1.31286	0.347007	3.78339	0.000154706	0.00112631
RP11-843A23.1	0.951874	1.59098	0.421022	3.77885	0.000157552	0.00114349
BNIP3P30	2.33105	1.03429	0.273935	3.77569	0.000159567	0.00115581
RP11-829H16.2	0.910436	1.22251	0.323826	3.7752	0.00015988	0.00115735
AC013474.4	1.2751	1.10204	0.291916	3.77519	0.000159888	0.00115735
RP11-322J23.1	0.956352	1.59711	0.423296	3.77304	0.000161268	0.00116543
RP11-17M24.1	1.82631	1.24616	0.330567	3.76976	0.000163407	0.00117679
MB	124.659	-1.04582	0.277579	-3.76767	0.000164778	0.00118481
RP11-735G4.1	1.35383	1.09783	0.291388	3.7676	0.000164828	0.00118485
LSAMP-AS1	22.3711	-1.1099	0.294805	-3.76487	0.000166638	0.00119615
KCNMB2	91.6716	1.06917	0.284275	3.76105	0.000169199	0.00121183
SLC17A1	8.31309	1.03887	0.276276	3.76025	0.000169746	0.0012155
ITPKB-IT1	2.40192	1.30911	0.34826	3.75902	0.000170582	0.00122
RP11-234K19.1	0.831547	1.24633	0.331628	3.75823	0.000171122	0.00122287
RP1-63G5.7	2.91087	-1.49193	0.397052	-3.75753	0.000171597	0.00122527
PLIN1	363.817	1.38871	0.369902	3.75427	0.000173849	0.0012366
RP13-631K18.2	0.675082	-1.40847	0.375363	-3.75229	0.000175227	0.00124565
AC034243.1	9.76493	1.03938	0.277177	3.74988	0.000176917	0.00125564
CYP4F24P	17.6378	1.23407	0.329185	3.74886	0.000177638	0.00125949
GPC5-AS1	10.7574	1.28568	0.343059	3.74769	0.000178469	0.00126397
FAM19A4	3.05527	1.18435	0.316156	3.74609	0.00017961	0.00126981
RP4-733B9.1	1.27444	1.21719	0.325287	3.7419	0.000182633	0.0012861
ATP6V0A4	23.5741	-1.04823	0.280315	-3.73946	0.000184413	0.00129762
AF213884.2	1.70274	1.03415	0.276635	3.73832	0.000185255	0.00130302
RP11-50I19.1	0.747407	1.43461	0.384424	3.73185	0.000190079	0.00133217
MRAP	5.65413	1.50072	0.402246	3.73085	0.000190835	0.00133615
PRAMENP	8.27379	1.33511	0.357855	3.73088	0.000190813	0.00133615
PYDC1	3.2255	1.26257	0.338429	3.73067	0.000190971	0.00133683
RP11-494H4.3	1.36958	1.25279	0.336413	3.72395	0.000196131	0.00136785
MSMB	220.86	1.53227	0.411466	3.72394	0.000196139	0.00136785
IZUMO1R	2.45168	1.18868	0.319349	3.72219	0.000197501	0.00137464
RP11-364B14.3	0.517885	1.45386	0.39062	3.72192	0.000197716	0.00137586
RP11-569G13.2	1.71622	1.07683	0.289455	3.7202	0.000199062	0.00138359
COX6A2	2.78804	1.2888	0.346752	3.71676	0.000201791	0.00140036
CYMP	32.8158	1.51525	0.408432	3.70991	0.000207336	0.00143134
SCGB1D2	5.45005	1.59568	0.430116	3.70989	0.000207351	0.00143134
AC139099.5	1.03149	1.16622	0.31449	3.7083	0.000208654	0.0014378
PAX9	111.249	-1.1184	0.301636	-3.70777	0.000209093	0.00144024
RXRG	89.4199	1.08272	0.292061	3.70716	0.000209596	0.00144289
RP11-197K3.1	0.961575	1.23913	0.334546	3.70393	0.000212288	0.00145772
ATXN8OS	0.892507	1.61885	0.437119	3.70346	0.00021268	0.00145957
NKX6-3	41.257	1.23407	0.333267	3.70295	0.000213107	0.00146136
SSTR3	181.605	1.08943	0.294207	3.70296	0.000213102	0.00146136
HSPC047	0.667216	1.31807	0.356514	3.69712	0.000218063	0.00148927
CTD-2535L24.2	0.754212	1.23568	0.334523	3.69385	0.000220886	0.00150418
RP11-206M11.7	6.44581	-1.32457	0.358757	-3.6921	0.00022241	0.00151315
RPL9P33	0.669802	1.64975	0.446906	3.69148	0.000222952	0.00151533
CTSG	99.6548	1.02048	0.27645	3.69137	0.000223054	0.00151573
CHRNA4	1.57348	1.04792	0.284317	3.68576	0.000228023	0.00154325
ANGPTL7	130.278	1.28816	0.349741	3.68317	0.000230351	0.00155484
RP11-1260E13.1	9.53519	1.10816	0.301	3.6816	0.000231771	0.00156263
FABP2	28.0364	1.43838	0.390783	3.68076	0.000232539	0.00156631
RP5-836J3.1	1.39259	1.53272	0.416548	3.67957	0.000233628	0.00157125
EFCAB6-AS1	1.91401	1.0773	0.292812	3.67914	0.000234022	0.0015724
SFTPB	7.10867	-1.1028	0.300354	-3.67168	0.000240965	0.00161138
ORM1	58.5309	1.2857	0.350227	3.67104	0.000241564	0.00161508
CTD-2258A20.3	0.981503	-1.37966	0.375876	-3.67051	0.000242066	0.00161813
CYP4F22	20.82	-1.06573	0.2904	-3.66987	0.000242672	0.00162095
RP1-60O19.2	0.751771	1.2365	0.337005	3.66909	0.000243419	0.00162563
RP1-122K4.3	2.00737	1.02198	0.278794	3.66571	0.000246651	0.00164318
CTC-248O19.1	0.836067	1.39425	0.380693	3.6624	0.000249861	0.00166173
SCGN	1419.73	1.15246	0.314752	3.66149	0.000250755	0.00166706
RP11-366L20.3	1.53774	-1.33818	0.365812	-3.65811	0.000254087	0.00168206
PLP1	277.079	1.00066	0.2736	3.65737	0.000254813	0.00168578
RP11-126K15.1	1.16861	-1.93776	0.530384	-3.65351	0.000258681	0.00170753
FAM215A	1.28071	1.13053	0.309495	3.65282	0.000259373	0.00171113
POU3F4	1.26774	1.73647	0.475442	3.65233	0.00025987	0.00171409
GYS2	6.46946	1.17	0.320812	3.647	0.000265316	0.00174382
MIR31HG	62.5642	-1.06167	0.291445	-3.64277	0.000269715	0.00176714
CMA1	21.6782	1.25067	0.343405	3.64199	0.000270543	0.00177158
RP11-394I13.3	1.23657	1.33445	0.366875	3.63733	0.000275477	0.00179967
RP1-153P14.5	1.15304	1.96817	0.541214	3.63658	0.000276285	0.00180362
GPR111	15.5877	-1.10611	0.304188	-3.63628	0.0002766	0.00180521
CTD-2297D10.2	2.85494	1.06491	0.292875	3.63604	0.00027686	0.00180624
RP11-174O3.3	2.50952	-1.24893	0.343906	-3.6316	0.000281672	0.00183323
RPS26P49	1.59494	-1.26613	0.348722	-3.63078	0.000282571	0.00183778
RP11-753N8.1	1.05257	-1.4402	0.396691	-3.63054	0.000282833	0.00183842
HIST1H2BF	10.3121	-1.07644	0.296559	-3.62977	0.000283676	0.00184321
RP11-863K10.2	1.16437	1.48468	0.409815	3.6228	0.000291435	0.00188565
RP11-131H24.4	2.97354	1.23681	0.341412	3.62264	0.000291611	0.00188644
HCG21	9.64655	1.0113	0.279284	3.62103	0.000293433	0.00189579
MSX2P1	1.86129	1.05544	0.291498	3.62074	0.000293762	0.00189722
PPP1R1A	441.953	1.04027	0.287331	3.62045	0.000294088	0.00189863
CTC-265F19.1	0.993006	1.26598	0.349852	3.61862	0.000296181	0.0019097
LINC01198	3.05231	1.06118	0.29334	3.61759	0.00029736	0.00191695
PGPEP1L	2.15104	1.19974	0.3317	3.61694	0.000298107	0.00192142
MAFA	141.808	1.16612	0.322412	3.61685	0.000298213	0.00192175
CTC-529P8.1	4.59983	-1.06633	0.294882	-3.61612	0.000299057	0.00192578
GRM4	102.215	1.02271	0.28293	3.61473	0.000300659	0.00193398
TMEM95	0.982223	1.2137	0.336014	3.61205	0.000303786	0.00195182
SNTG1	15.2065	1.01984	0.282735	3.60706	0.000309687	0.00198192
LINC01574	4.78328	1.27425	0.353554	3.60412	0.000313209	0.00200049
LINC00244	3.48651	1.08154	0.300124	3.60365	0.000313774	0.00200337
IGFL1P1	32.9826	-1.15056	0.319471	-3.60146	0.000316436	0.00201694
RP11-442J21.2	1.24729	-1.43363	0.398205	-3.60023	0.000317933	0.00202407
RPRM	7.25197	1.03033	0.286193	3.60014	0.00031805	0.00202445
RP11-169F17.1	2.4544	1.30139	0.362435	3.59067	0.000329823	0.00208664
CYP4F32P	2.52984	1.49953	0.417979	3.58758	0.000333763	0.00210661
LINC01532	0.666949	1.51459	0.422251	3.58694	0.000334575	0.00211061
TRAV26-2	3.12227	1.09051	0.304144	3.58552	0.000336404	0.00212063
RP11-11N5.1	2.67449	-1.14812	0.320665	-3.58044	0.000343012	0.00215689
RP11-46B11.2	1.42944	1.18852	0.332117	3.57863	0.000345404	0.00216884
CBLN2	7.02475	1.10909	0.309973	3.57803	0.000346194	0.00217341
TRERNA1	0.689175	1.43903	0.402246	3.57748	0.000346926	0.00217762
ZNF280A	4.61863	-1.4455	0.404234	-3.5759	0.000349027	0.00218847
RP11-1193F23.1	4.501	1.2749	0.35656	3.57556	0.000349482	0.00219054
LCT	13.7342	1.42683	0.399087	3.57523	0.000349919	0.0021925
RP1-170O19.17	4.43511	1.44247	0.403671	3.57337	0.000352416	0.00220737
RPS4Y2	0.977297	1.94435	0.544319	3.57208	0.000354154	0.00221629
RP11-12A16.3	2.97085	1.51968	0.425595	3.57072	0.000356002	0.00222706
AF001548.3	1.2635	1.40639	0.393883	3.57059	0.000356183	0.00222772
RP11-353H3.1	1.93411	1.01934	0.285577	3.56942	0.000357778	0.00223659
RP11-75L1.1	1.88905	1.32929	0.372976	3.56402	0.000365219	0.00227505
KCTD8	14.7218	1.05819	0.297178	3.56079	0.000369734	0.00229871
MIR3189	9.79337	1.04801	0.294466	3.55901	0.000372254	0.00231356
LINC00563	1.48277	1.27616	0.359074	3.55403	0.000379373	0.00235118
RSPO2	27.67	1.09164	0.307174	3.5538	0.000379706	0.00235159
MMD2	0.700373	1.50183	0.422805	3.55206	0.000382221	0.00236433
RP11-317N12.1	2.02663	1.28394	0.361503	3.55167	0.0003828	0.0023666
MYT1L	41.3583	1.01022	0.284528	3.55051	0.000384484	0.00237577
RP11-475O23.3	4.94849	1.21657	0.342916	3.54772	0.000388585	0.00239761
LCN15	1.53123	1.70418	0.48148	3.53945	0.000400961	0.00246206
CRYBA2	312.966	1.19986	0.339223	3.53708	0.000404585	0.00247784
MUC16	4345.99	-1.20007	0.339358	-3.5363	0.000405781	0.00248474
GPR6	1.81835	1.44873	0.41072	3.5273	0.000419819	0.00256093
SLC7A10	12.7724	1.65645	0.470093	3.52367	0.000425616	0.0025918
BARHL1	1.86662	1.3137	0.372851	3.52338	0.000426078	0.00259417
RP11-118A3.1	9.23929	1.01657	0.288528	3.52329	0.000426221	0.0025946
ETV3L	1.15835	1.32042	0.375066	3.52051	0.000430726	0.00261615
AC104809.2	1.18525	1.0898	0.3096	3.52001	0.000431525	0.0026201
TRBV12-3	4.4521	1.06052	0.301296	3.51985	0.000431788	0.00262125
RP11-973H7.4	2.05887	1.0963	0.312173	3.51182	0.000445048	0.00268972
ATP5G2P3	0.748579	1.57496	0.448702	3.51003	0.000448049	0.00270462
LRFN2	20.4552	1.04061	0.296552	3.50904	0.000449726	0.00271288
LINC00844	1.95446	1.05415	0.300435	3.50876	0.000450208	0.00271486
VSTM2B	0.88899	1.40952	0.4033	3.49497	0.000474115	0.00283577
AC009970.1	1.02508	1.58802	0.454542	3.49367	0.000476428	0.00284719
RP11-379L18.3	0.72232	1.79102	0.512713	3.49323	0.00047722	0.00285144
HEPACAM	5.52295	1.22736	0.351373	3.49305	0.00047753	0.00285281
RP11-77A13.1	3.33706	-1.59115	0.456196	-3.48786	0.000486901	0.00290388
RP11-254F19.2	1.75489	1.02919	0.295264	3.48567	0.000490898	0.00292623
RP3-448I9.2	0.661213	1.75888	0.504656	3.48532	0.000491557	0.00292868
MIR4420	1.62886	1.07244	0.307721	3.4851	0.000491958	0.00293008
GABRA4	15.2644	1.14752	0.329306	3.48466	0.00049277	0.00293442
AC008984.6	0.706238	1.82546	0.523865	3.48461	0.000492854	0.00293443
RARSP1	0.999477	-1.32181	0.379438	-3.4836	0.000494725	0.00294408
MIR6813	0.61672	1.19336	0.342764	3.48157	0.000498485	0.00296196
RP11-605F22.1	0.690063	1.4518	0.417216	3.47974	0.000501905	0.00297827
ABCC8	2293.03	1.07469	0.309262	3.47501	0.000510834	0.0030216
NEUROD2	4.37097	-1.11859	0.321984	-3.47406	0.000512649	0.00303132
FFAR1	170.164	1.13641	0.327921	3.4655	0.000529244	0.0031138
LINC01586	5.27002	1.12557	0.324814	3.46526	0.00052972	0.0031158
RP11-253D19.1	1.08897	1.1201	0.323336	3.4642	0.000531814	0.00312527
RP11-87G24.3	2.6503	1.05632	0.305799	3.45429	0.000551738	0.00322464
RP11-104J23.1	2.03583	1.30158	0.37684	3.45392	0.000552495	0.00322799
GLYAT	3.60513	1.72112	0.49855	3.45225	0.000555926	0.00324482
IGLJ1	1.92722	1.49432	0.43318	3.44964	0.00056134	0.00326939
AC012123.1	1.69213	1.46352	0.424313	3.44915	0.00056235	0.00327473
RP11-404F10.6	1.89812	1.24444	0.360859	3.44856	0.000563577	0.00327917
RP11-146I2.1	2.0661	1.26525	0.367316	3.44458	0.000571947	0.00332185
RP11-498M15.1	1.31573	-1.36857	0.397653	-3.44161	0.00057827	0.00335581
ARHGDIG	121.87	1.0272	0.298569	3.44042	0.000580804	0.00336996
HHATL	23.414	1.15336	0.33534	3.43937	0.000583074	0.00338202
RP11-85G21.3	1.55744	1.19038	0.346283	3.4376	0.000586887	0.00339911
RP11-675F6.3	9.41575	1.02081	0.297069	3.43628	0.000589761	0.00341143
CTD-2562J15.6	1.36879	1.00824	0.293535	3.43481	0.00059296	0.00342809
CDH18	9.60765	1.0778	0.31416	3.43074	0.000601927	0.00346801
RP11-25K21.1	0.858378	1.38995	0.405446	3.42821	0.000607575	0.00349484
TMEM132D	91.7641	1.06058	0.309452	3.42729	0.000609647	0.00350619
RP11-91H12.1	2.91838	1.2604	0.367864	3.42626	0.000611959	0.00351834
CDH10	42.5881	1.01895	0.297758	3.42208	0.000621449	0.00356593
LINC01099	24.0936	1.19098	0.348119	3.4212	0.00062346	0.00357522
IGHG2	13144.4	1.00082	0.292586	3.42059	0.000624855	0.00357908
RP11-81K2.2	4.60864	1.08028	0.316481	3.41342	0.000641539	0.00365742
C8orf87	1.36017	1.17287	0.34375	3.41197	0.000644944	0.00366972
RP11-636O21.1	1.45896	1.17309	0.344115	3.409	0.000652003	0.00370094
RP11-710E1.2	1.0879	1.0833	0.317964	3.407	0.000656819	0.00372289
RP1-232L24.3	1.0723	1.4486	0.425432	3.405	0.000661639	0.0037484
ISX	5.8706	1.21412	0.356844	3.40238	0.000668017	0.00377545
RP11-676B18.1	1.56827	-1.2688	0.373813	-3.39421	0.000688276	0.00386784
RP11-368I23.3	1.77306	1.41779	0.418445	3.38824	0.000703432	0.00393839
SIRPG-AS1	4.17873	1.03437	0.305412	3.38679	0.000707155	0.00395297
MIR4754	0.658483	1.07276	0.317142	3.38259	0.00071807	0.0040019
RP11-1036E20.9	5.65892	1.10892	0.327906	3.38182	0.000720075	0.00400995
CGB	17.1489	-1.45302	0.430043	-3.37878	0.000728075	0.00404747
LINC00644	0.888517	1.61236	0.477281	3.37821	0.000729582	0.00405458
RP11-332E4.1	1.60955	1.04606	0.309785	3.37673	0.000733538	0.00407335
IGHV3-13	182.962	1.11207	0.329384	3.3762	0.000734956	0.0040793
BET1P1	1.1035	1.22732	0.364395	3.36809	0.000756897	0.00418267
RP11-96C23.12	0.882433	-1.63316	0.485538	-3.36362	0.000769276	0.00424244
RP5-1025A1.3	3.24489	1.22127	0.363136	3.36313	0.000770643	0.00424931
RP11-486M23.3	1.88415	-1.20003	0.356989	-3.36152	0.000775157	0.00427087
OR5G3	0.776956	1.48608	0.442128	3.3612	0.000776036	0.00427437
OR7E94P	1.44688	1.09066	0.324609	3.35993	0.000779618	0.00428608
AP001630.5	1.01402	1.02085	0.303929	3.35885	0.000782681	0.00430091
BCORP1	11.3999	1.58987	0.47373	3.35608	0.000790566	0.00433546
CH17-335B8.4	0.615981	-1.37422	0.409873	-3.3528	0.000799989	0.00437829
TRBV6-4	1.5756	1.13986	0.340028	3.35225	0.000801563	0.00438555
RP11-528G1.2	242.363	1.09821	0.327832	3.34992	0.000808341	0.00441784
RP11-368I23.2	2.88788	1.2003	0.358497	3.34814	0.000813559	0.00444253
RFPL4A	0.792451	1.20698	0.36051	3.34798	0.000814029	0.00444342
RP1-40E16.9	0.773179	1.63633	0.488984	3.34639	0.000818701	0.00446065
KRT14	622.394	-1.32571	0.396306	-3.34517	0.000822332	0.00447766
RP13-507P19.2	1.00715	1.34187	0.401201	3.34464	0.000823898	0.00448343
OTC	56.0278	1.20623	0.360699	3.34415	0.000825341	0.00449058
CSN3	0.666416	1.44372	0.432037	3.34165	0.000832822	0.00452153
SLC38A8	6.17111	1.03244	0.309231	3.33872	0.000841652	0.00456035
CLEC4M	1.8249	1.54035	0.461379	3.33857	0.0008421	0.00456207
RP11-250H24.2	1.2102	1.18168	0.354377	3.33453	0.000854449	0.00461976
MS4A10	3.88505	1.69265	0.508039	3.33173	0.00086307	0.00465638
RP11-1H8.5	4.33918	1.0013	0.300628	3.33069	0.000866319	0.00466963
CHGA	6524.23	1.05057	0.315738	3.32735	0.000876756	0.0047158
RP11-479O16.1	1.37617	1.61966	0.487138	3.32484	0.000884678	0.00474797
FAM3D	2672.25	1.01146	0.304265	3.32426	0.000886533	0.00475679
IGKV1-13	6.34095	1.35322	0.407095	3.32409	0.000887087	0.00475832
RPL36P16	1.52081	1.11455	0.335305	3.32398	0.000887441	0.00475898
RP11-3K16.2	2.2658	1.0697	0.321954	3.32253	0.000892062	0.00477775
ARL14EPL	4.1897	-1.34665	0.405355	-3.32216	0.000893231	0.00478247
TMEM196	46.664	1.07414	0.323341	3.32201	0.000893714	0.00478297
EVX1-AS	7.47439	1.54755	0.466056	3.32052	0.000898499	0.0048042
RFX6	149.657	1.03937	0.313262	3.31791	0.000906934	0.00484197
PSMA8	2.37304	1.16769	0.352154	3.31586	0.000913612	0.00486951
RP11-972P1.8	0.497179	1.33478	0.402629	3.31517	0.000915872	0.00487935
RP3-497J21.1	0.614283	-1.1732	0.354169	-3.31255	0.000924487	0.00491634
AC246787.5	1.12537	1.6593	0.501484	3.30878	0.00093705	0.00497042
SERPINB4	99.5968	-1.11693	0.337694	-3.30753	0.000941236	0.00498867
AC011899.10	1.96235	1.03267	0.312269	3.307	0.000942995	0.0049952
PTENP1-AS	2.17154	1.01165	0.306033	3.3057	0.000947387	0.00501395
CTD-2126E3.5	0.696235	1.44622	0.439162	3.29314	0.000990764	0.00520682
SIX3-AS1	16.4831	1.32064	0.401088	3.29265	0.000992487	0.00521246
KRT17P8	1.60266	1.1482	0.349251	3.2876	0.00101046	0.00528986
IGKV1OR2-108	64.4574	1.02388	0.311727	3.28454	0.0010215	0.00533105
RP11-885N19.6	1.77573	1.19051	0.363008	3.27958	0.00103961	0.00541202
RP11-88H10.2	1.91311	1.29633	0.395376	3.27872	0.00104278	0.00542367
RP11-47P18.1	2.30327	-1.58136	0.482622	-3.27659	0.00105069	0.00545512
RP1-111D6.3	0.693455	1.22215	0.373634	3.27098	0.00107176	0.00554335
FCN2	3.55257	1.14738	0.350949	3.26936	0.00107791	0.00557187
RP11-115J23.1	2.7367	-1.29252	0.395411	-3.2688	0.00108004	0.00557964
CTB-60B18.6	1.76361	-1.44246	0.441429	-3.2677	0.00108425	0.00559893
IL36B	4.50266	-1.39416	0.426795	-3.26657	0.00108858	0.00561717
CH17-140K24.3	1.09949	1.10872	0.339599	3.26479	0.00109546	0.00564772
PABPN1L	1.2371	1.08187	0.331775	3.26086	0.00111076	0.00571408
MIR6859-2	0.643234	1.24486	0.382091	3.25801	0.00112197	0.00576334
RP11-35P15.1	0.589624	1.54218	0.473615	3.2562	0.00112915	0.00579433
AC007563.3	1.83441	1.1648	0.358285	3.25105	0.00114979	0.00588059
CTB-60B18.17	2.8251	-1.31214	0.403982	-3.24802	0.00116211	0.00593071
LINC00643	247.609	1.06738	0.328634	3.24794	0.00116242	0.00593143
AC009784.3	3.12959	1.0518	0.32393	3.247	0.00116628	0.00594511
RP11-94A24.1	7.19443	-1.19679	0.368946	-3.24381	0.00117943	0.00599771
CER1	0.909634	1.09829	0.338971	3.24007	0.001195	0.00606348
AF131215.4	1.6969	1.04862	0.323675	3.23973	0.00119642	0.00606896
RP11-1J11.1	0.664359	1.46479	0.453048	3.23319	0.00122415	0.00619092
CTD-2008L17.2	2.13309	-1.36866	0.4234	-3.23254	0.00122695	0.00620239
RP11-637N19.1	0.835326	1.06757	0.330738	3.22783	0.00124731	0.00629184
MIR4269	0.975178	1.18237	0.366469	3.22639	0.00125363	0.00631828
LEFTY1	1289.82	1.14952	0.356334	3.22597	0.00125548	0.00632581
LINC00648	2.34318	1.16786	0.362029	3.22588	0.00125585	0.0063261
CLEC4C	4.22864	1.13582	0.352442	3.2227	0.00126989	0.00637654
MIR143	1.61737	1.07288	0.333628	3.21581	0.00130077	0.00649893
VSX2	1.101	1.20674	0.375456	3.21406	0.00130874	0.00652888
OR11H13P	0.688199	-1.48071	0.460725	-3.21388	0.00130956	0.00653086
RIT2	0.7369	1.33949	0.417423	3.20895	0.00133221	0.00661793
RP5-1029F21.3	0.89694	1.5241	0.475745	3.20361	0.00135716	0.00672765
IGHV3-64	63.4646	1.16164	0.362648	3.20322	0.00135899	0.00673201
RP11-1406H17.1	2.74466	1.22241	0.381972	3.20025	0.00137309	0.00678317
SCRT2	7.75257	1.13643	0.355205	3.19937	0.0013773	0.00680171
GPR42	1.1733	1.01344	0.316774	3.19924	0.00137791	0.00680258
KLK3	133.34	1.88397	0.588888	3.19921	0.00137805	0.00680258
IL13	2.71135	1.00025	0.3127	3.19875	0.00138023	0.00680973
BTNL2	1.47322	1.25082	0.391165	3.19767	0.00138543	0.0068285
CTA-299D3.8	0.976177	1.29256	0.404286	3.19714	0.00138798	0.00683638
LINC00616	5.67632	1.02641	0.321469	3.19289	0.00140856	0.00691546
RP3-470B24.5	0.947016	1.18631	0.371779	3.19089	0.00141836	0.00695581
NCAM1-AS1	0.851503	1.26835	0.398037	3.18651	0.00144002	0.00703664
AC013733.3	2.30976	1.23216	0.38731	3.18133	0.00146602	0.007138
MIR222	0.974268	-1.27562	0.400991	-3.18118	0.00146676	0.00713959
RP11-63A11.1	0.688341	1.57948	0.496569	3.18078	0.00146877	0.00714741
FTLP15	1.25702	1.13373	0.356631	3.17899	0.00147787	0.00718577
RP11-855A2.5	2.02422	1.16536	0.366798	3.17713	0.00148741	0.00722818
PCAT2	1.46105	-1.15214	0.362815	-3.17557	0.00149544	0.00725821
PADI3	126.789	-1.13179	0.356724	-3.17273	0.00151015	0.00731634
AC005796.2	1.66922	1.24597	0.392903	3.17119	0.00151815	0.00734923
RPS26P21	0.813751	1.13413	0.358164	3.16651	0.00154281	0.00744917
PAGE5	1.53361	1.1182	0.353733	3.16114	0.00157151	0.00756497
CTD-2170G1.2	0.855729	1.19899	0.379361	3.16056	0.00157466	0.00757911
RP11-599B13.9	8.78352	1.05312	0.333269	3.15997	0.00157783	0.00758817
GUSBP6	0.738439	1.47164	0.465957	3.15833	0.00158678	0.00762393
CCKAR	2.90198	1.15889	0.367561	3.15292	0.00161644	0.00774852
CTB-180A7.3	0.694196	1.17174	0.371632	3.15297	0.00161619	0.00774852
RNU5A-1	0.617557	1.18729	0.376589	3.15274	0.00161745	0.00775229
AC105402.4	1.89578	1.00297	0.318148	3.15253	0.00161862	0.0077558
RPS3AP40	0.848757	1.02088	0.324242	3.14851	0.00164104	0.00784301
AC144835.1	2.43225	1.05341	0.334625	3.14804	0.00164372	0.00785474
AP000647.3	1.67704	-1.10465	0.35099	-3.14724	0.00164821	0.00787191
RP11-148O21.6	1.14066	1.78272	0.567951	3.13887	0.00169603	0.00806649
CPLX2	846.952	1.00951	0.321717	3.13788	0.00170174	0.008086
RP11-470C13.4	17.8777	1.08374	0.345624	3.1356	0.00171502	0.00813423
PAUPAR	3.48198	1.06015	0.338187	3.13479	0.00171978	0.00815088
RP11-482M8.3	2.68017	1.10049	0.351545	3.13043	0.00174551	0.00824847
MIR4469	0.422749	1.24863	0.398941	3.12986	0.00174891	0.00826234
FAM138B	0.545766	1.16872	0.373666	3.12772	0.00176167	0.00830956
RP11-115D19.3	1.01535	1.48203	0.474144	3.1257	0.00177383	0.00835769
RP11-586D19.2	1.17076	1.11564	0.357088	3.12427	0.00178246	0.00838828
RP11-206P5.2	17.286	1.11312	0.356352	3.12364	0.00178626	0.00840308
IGHV1-69	210.012	1.07916	0.345598	3.12258	0.00179276	0.00842776
TRBV7-7	1.29603	1.08586	0.34793	3.12092	0.00180287	0.00846625
TAS2R2P	1.76312	-1.02834	0.329832	-3.11779	0.00182214	0.00854425
RP13-401N8.7	0.751548	1.02509	0.328822	3.11747	0.00182413	0.00855018
IL20RB-AS1	1.43932	-1.43563	0.460604	-3.11683	0.00182807	0.00856521
RP11-569G13.3	39.2371	1.0459	0.335812	3.11454	0.0018423	0.00861243
SRY	1.62089	1.86179	0.598475	3.11088	0.00186528	0.00869798
HIST1H1T	1.87754	-1.16723	0.375322	-3.10996	0.00187116	0.00871963
AL132709.1	1.32103	1.28998	0.415263	3.10643	0.00189363	0.00880061
RP11-429E11.3	1.33208	1.07552	0.346336	3.10541	0.00190014	0.00882555
RP11-677M24.1	4.33899	-1.11546	0.359245	-3.10502	0.00190268	0.0088327
RP11-358H9.1	0.477243	-1.05073	0.338545	-3.10366	0.00191146	0.00886412
RP11-467I17.1	0.928519	1.32865	0.428245	3.10255	0.0019186	0.00889141
RP11-470L19.2	27.8031	1.18514	0.382286	3.10015	0.00193421	0.00895202
PMP2	41.8417	1.01411	0.327335	3.09809	0.00194772	0.00900153
AC019100.3	9.42101	1.02459	0.33101	3.09536	0.00196573	0.00906816
FGL1	620.652	1.21966	0.394221	3.09385	0.00197577	0.00910497
RP11-404E16.1	1.28804	1.07213	0.346686	3.0925	0.00198479	0.00913935
RP11-203B7.2	4.32745	1.46245	0.473192	3.09062	0.00199741	0.00918431
RP11-357D18.1	0.565991	1.4519	0.46998	3.08927	0.00200647	0.00921393
RP11-434H6.2	0.525568	1.44675	0.468528	3.08786	0.00201602	0.00924695
RP11-25L3.1	2.36585	-1.34157	0.434548	-3.08728	0.00201999	0.00926278
AC009060.2	0.461756	1.20242	0.389668	3.08574	0.00203043	0.00929736
IGKJ5	7.47312	1.00215	0.325145	3.08216	0.00205505	0.00938451
LINC00165	3.53312	-1.16093	0.376681	-3.08201	0.00205609	0.00938806
RP1-193H18.3	13.0609	1.28622	0.41754	3.08047	0.00206677	0.00942129
IFNWP2	1.84651	-1.20833	0.392655	-3.07733	0.00208863	0.00949976
RP11-418I22.2	1.00369	1.13071	0.367487	3.07687	0.00209189	0.00951214
RP11-259K5.1	1.36033	1.00367	0.32629	3.07601	0.00209791	0.00953217
RP11-30J20.1	2.46107	1.0074	0.327623	3.07489	0.00210583	0.00956198
RP11-360I2.1	1.58741	1.12217	0.364956	3.07481	0.0021064	0.00956332
CTD-2349B8.1	0.794775	-1.0755	0.349906	-3.07369	0.00211427	0.00958686
RP11-349K16.1	2.47611	1.62991	0.530644	3.07157	0.00212936	0.0096366
RLN3	0.509184	1.34822	0.439187	3.06981	0.00214197	0.0096825
RP11-905K4.1	0.646246	1.37019	0.446667	3.06758	0.002158	0.00973428
RP11-278H7.1	1.04529	1.01975	0.332425	3.0676	0.00215785	0.00973428
RP11-521O16.2	1.68481	1.00221	0.32682	3.06656	0.00216537	0.00975952
LL22NC03-N64E9.1	1.28155	-1.05779	0.345464	-3.06193	0.00219912	0.00988765
RP11-414J4.2	1.18742	1.05796	0.345708	3.06028	0.00221129	0.00993221
RP4-781K5.5	0.901433	-1.30752	0.427815	-3.05627	0.00224113	0.010042
UMODL1-AS1	1.54275	1.01943	0.333687	3.05504	0.00225033	0.0100752
RP5-1065O2.4	0.783866	1.15431	0.378362	3.0508	0.00228232	0.0101981
MYO16-AS1	12.7363	-1.54153	0.505309	-3.05067	0.00228334	0.0102
RP11-742D12.2	1.21757	1.01228	0.331999	3.04904	0.00229571	0.0102436
LINC00371	0.517017	1.25129	0.410826	3.0458	0.00232064	0.0103353
CACNG2	1.60637	1.07425	0.352754	3.04532	0.00232435	0.0103479
OSTN	2.9618	1.15407	0.379289	3.04271	0.00234461	0.0104223
RP11-168P13.1	0.654812	1.07386	0.353074	3.04145	0.00235443	0.010462
RNU6-1069P	0.724519	1.57153	0.516948	3.04	0.00236574	0.0105043
AC123023.1	0.731005	1.6428	0.540727	3.03813	0.00238048	0.0105565
LINC01518	1.17111	1.80729	0.595403	3.0354	0.00240218	0.0106367
RP11-310P5.2	2.0342	1.26634	0.417305	3.03456	0.00240887	0.0106627
CTB-49A3.4	0.890717	1.17998	0.388946	3.03378	0.00241511	0.0106846
RP11-93B14.4	3.62663	-1.04549	0.344946	-3.03089	0.00243832	0.010771
RP11-54C4.2	1.24694	1.14519	0.377903	3.03038	0.00244245	0.0107839
MIR137HG	5.49365	-1.12677	0.371884	-3.02991	0.00244627	0.0107967
RP11-443K8.1	4.4836	1.14201	0.377207	3.02754	0.00246557	0.0108642
PDIA2	1711.1	1.15082	0.380207	3.02682	0.00247145	0.0108847
AC007163.6	1.27427	-1.07202	0.354449	-3.02448	0.00249061	0.0109513
LMNTD1	2.92895	1.13639	0.375975	3.02251	0.00250686	0.0110063
RP1-300G12.2	0.797114	1.05399	0.349475	3.01591	0.0025621	0.011207
RN7SL826P	0.565193	1.46623	0.486365	3.01467	0.00257257	0.0112458
AC004448.2	0.679275	1.12975	0.374819	3.01413	0.00257714	0.0112602
AP004550.1	1.40094	1.44339	0.479121	3.01258	0.00259037	0.0113096
RP11-317B3.2	0.861275	1.05207	0.349514	3.0101	0.00261161	0.0113897
RP1-27K12.2	2.25806	-1.31114	0.435832	-3.00835	0.00262667	0.0114342
CES1P1	17.8268	1.05768	0.352028	3.00454	0.0026598	0.0115405
PPIAL4C	0.574137	1.11898	0.372681	3.00252	0.00267758	0.0116043
GJB7	7.3494	1.31376	0.437612	3.00212	0.0026811	0.0116167
RP11-431M7.3	1.24029	1.05275	0.351327	2.99649	0.00273103	0.0117997
RNF225	2.12681	-1.12444	0.375708	-2.99286	0.00276376	0.0119119
AC053503.12	2.27453	1.40282	0.469022	2.99095	0.00278114	0.0119766
RP11-810P12.1	1.21195	1.03409	0.345927	2.98933	0.00279586	0.0120268
TRBV12-5	1.63264	1.24596	0.416935	2.98839	0.00280455	0.0120554
LINC00393	1.09489	1.7352	0.581496	2.98404	0.00284473	0.0122013
CPN1	2.7705	1.0625	0.356071	2.98395	0.0028455	0.0122028
RP11-399K21.11	1.25779	1.0402	0.348875	2.98157	0.00286773	0.0122791
RP11-78B10.2	0.747845	1.37245	0.460374	2.98116	0.00287156	0.0122917
RNA5SP425	0.728999	1.066	0.357989	2.97775	0.00290375	0.0123987
NLGN4Y-AS1	0.694737	1.30804	0.440214	2.97136	0.00296484	0.0126199
RP11-255G12.3	0.840478	-1.03379	0.348087	-2.96992	0.00297874	0.0126714
CTB-174D11.2	1.16529	1.45052	0.488576	2.96887	0.00298898	0.0127043
LINC00867	0.771613	1.07172	0.362022	2.96038	0.00307257	0.013003
P2RX6P	3.26891	-1.08117	0.366125	-2.95301	0.00314694	0.0132512
CTD-2232E5.2	0.786344	1.21361	0.411475	2.94942	0.00318373	0.0133789
AOX3P	1.09082	1.08228	0.367045	2.94865	0.0031917	0.0134092
RP11-813F20.4	0.606286	-1.11221	0.377308	-2.94776	0.0032009	0.0134351
CRH	56.2089	1.27236	0.431853	2.94627	0.00321628	0.0134948
TUSC5	86.2365	1.45897	0.49526	2.94587	0.0032205	0.013509
RP5-944M2.3	5.28315	1.00583	0.341527	2.9451	0.00322855	0.0135383
RP11-522B15.7	2.04902	1.45566	0.494552	2.9434	0.00324631	0.0135934
CTC-461F20.1	0.80637	1.06439	0.36166	2.94307	0.00324971	0.0136012
CFC1	125.677	1.07256	0.36446	2.94289	0.00325168	0.0136078
TRBJ2-4	1.43322	1.01612	0.345635	2.93985	0.00328367	0.0137124
TMPRSS15	46.3023	1.63367	0.555945	2.93855	0.0032975	0.0137588
PPIAP26	0.424885	1.19843	0.407887	2.93815	0.00330173	0.0137699
RP11-814P5.1	3.57731	1.01752	0.347709	2.92635	0.00342965	0.0142093
RP5-855F16.1	0.658187	1.03449	0.354348	2.91941	0.00350689	0.014475
IGLV10-54	239.067	1.04468	0.358455	2.91441	0.00356364	0.0146612
SSTR4	0.904344	1.27391	0.437209	2.91372	0.00357149	0.0146865
CTD-2227I18.1	0.845214	1.50954	0.518158	2.91329	0.0035764	0.0147017
GJD2	316.721	1.0163	0.348945	2.9125	0.00358552	0.0147323
RP11-367J7.3	0.638934	1.48842	0.51111	2.91213	0.00358976	0.0147481
SNX18P7	2.21539	-1.10342	0.379753	-2.90563	0.00366512	0.015007
RP11-252A24.8	0.48028	1.17785	0.405601	2.90396	0.00368478	0.0150788
TMEM257	0.543545	1.17824	0.405789	2.90358	0.00368921	0.0150942
CYP1A2	2.44911	1.41547	0.487624	2.90279	0.00369855	0.0151193
AC060834.2	1.02578	-1.3214	0.455516	-2.90087	0.00372123	0.0151927
AC234917.1	2.95787	1.04299	0.359661	2.89994	0.00373233	0.0152243
RP11-286B14.1	0.825565	1.48495	0.512599	2.8969	0.00376865	0.0153472
TMPRSS11D	7.47127	-1.0404	0.359243	-2.89608	0.00377853	0.0153768
CTB-186H2.3	1.67195	1.05105	0.363041	2.89514	0.00378989	0.0154177
RP11-491F9.5	0.979073	1.16193	0.401344	2.8951	0.00379037	0.0154179
XKR3	0.931385	1.13788	0.39319	2.89398	0.0038039	0.015464
LINC01544	0.497053	1.05645	0.365207	2.89275	0.0038188	0.0155156
TRAJ3	0.867326	1.08777	0.376211	2.8914	0.00383534	0.0155649
CFHR1	8.83431	1.0001	0.345887	2.8914	0.00383531	0.0155649
CTB-186G2.1	0.978074	1.01576	0.35193	2.88625	0.00389866	0.015782
LINC01447	1.0082	1.01818	0.352904	2.88514	0.00391244	0.0158233
RP11-91K11.2	1.07421	1.29312	0.448301	2.88449	0.00392053	0.0158467
AC096669.3	9.93222	1.09637	0.380392	2.88221	0.00394899	0.015951
KRT223P	1.63403	1.00319	0.348216	2.88093	0.003965	0.0160027
CTC-542B22.1	0.811798	1.30664	0.453927	2.87852	0.00399545	0.0161048
LINC00298	1.39251	1.07607	0.373914	2.87786	0.00400388	0.0161302
TNMD	10.8309	1.30774	0.454441	2.87769	0.00400603	0.016137
AC016753.7	0.637565	1.00807	0.350359	2.87724	0.00401168	0.0161543
RP4-753D10.3	0.575421	1.25717	0.437824	2.8714	0.00408658	0.0164016
TEX35	6.13508	1.12003	0.390425	2.86876	0.00412089	0.0165205
LINC00303	1.23746	1.24377	0.434306	2.8638	0.00418588	0.0167279
OR1J4	0.937146	-1.28181	0.447767	-2.86266	0.00420096	0.0167786
RP11-386G11.8	0.437099	1.01215	0.354251	2.85714	0.00427479	0.0170196
ATP4A	4.28817	1.10906	0.38842	2.85531	0.00429949	0.0171043
RP11-263K4.5	0.76135	1.35378	0.474527	2.85291	0.00433213	0.0172166
RP11-991C1.1	0.560549	1.31748	0.461819	2.85282	0.00433336	0.0172178
RP11-87G24.6	1.16161	1.15516	0.404929	2.85276	0.00433418	0.0172191
AC004862.6	4.18514	1.08092	0.379185	2.85064	0.00436315	0.017307
RTL1	15.3938	-1.10459	0.38834	-2.84439	0.00444968	0.0175944
FBXL21	0.643001	1.42559	0.501299	2.8438	0.0044579	0.0176175
NKX1-2	1.54733	-1.58071	0.556401	-2.84095	0.00449791	0.0177373
LINC00671	89.404	1.00361	0.353328	2.84043	0.00450523	0.0177607
AC053503.11	10.4431	1.08415	0.381744	2.84	0.00451133	0.0177772
MIR342	0.69068	1.29937	0.458053	2.83673	0.00455784	0.0179142
IGLV4-3	6.54378	1.11743	0.394236	2.83442	0.00459096	0.0180122
RP5-984P4.4	2.16128	1.17789	0.415987	2.83156	0.00463211	0.0181454
CTC-265F19.3	0.515896	1.22803	0.433755	2.83117	0.00463774	0.0181614
ALB	1166.15	1.07921	0.381475	2.82905	0.00466869	0.0182705
AMY2B	3449.39	1.02649	0.362942	2.82824	0.00468048	0.0183085
RP11-143E21.3	1.89038	1.41596	0.500659	2.82818	0.00468131	0.0183085
POU3F3	1.24216	1.24938	0.441867	2.82751	0.00469113	0.018342
RP11-193H5.1	1.36399	1.4345	0.508251	2.82243	0.00476618	0.0185922
AC009234.1	0.588085	1.1227	0.397822	2.8221	0.004771	0.0186069
IGLVI-63	1.0881	1.46246	0.51902	2.81773	0.00483648	0.018802
LINC01213	1.20997	-1.02698	0.364811	-2.81511	0.00487604	0.0189183
AP004372.1	1.8418	-1.14833	0.407972	-2.81471	0.00488206	0.0189396
RP11-437J2.3	0.861047	1.40215	0.498269	2.81403	0.0048924	0.0189693
AOAH-IT1	0.804389	1.05921	0.376538	2.81302	0.00490793	0.0190078
CTD-3022L24.1	0.548991	1.06504	0.378941	2.81056	0.00494558	0.0191167
INS-IGF2	6.54354	1.19363	0.425593	2.80462	0.00503766	0.0194025
PES1P2	0.451259	1.0752	0.383563	2.80319	0.00506004	0.019477
CLIC4P1	0.555554	-1.04023	0.372229	-2.7946	0.00519632	0.0199049
EIF4E1B	5.22247	1.08542	0.388821	2.79157	0.00524522	0.0200683
LINC01502	3.59934	1.40328	0.502886	2.79047	0.00526323	0.0201307
AC004159.1	0.844602	1.17721	0.421913	2.79018	0.00526784	0.0201461
RP11-507B12.2	0.593087	1.11448	0.399908	2.78685	0.00532236	0.0203128
RP11-466L17.1	0.654922	1.07698	0.38647	2.78672	0.00532445	0.0203164
LINC00599	0.971872	1.08937	0.390955	2.78642	0.00532934	0.0203312
PTGER4P2	0.770359	1.0029	0.360206	2.78425	0.00536521	0.0204388
ERICH1-AS1	0.620598	1.04451	0.37542	2.78225	0.00539828	0.0205384
MBD3L1	1.89079	1.45835	0.524278	2.78163	0.00540875	0.0205669
PAK6	0.554844	-1.15544	0.415934	-2.77794	0.00547053	0.0207482
AF067845.1	0.446305	1.0712	0.385669	2.77751	0.00547773	0.020771
IGHD3-9	1.59833	1.1641	0.419338	2.77605	0.00550232	0.0208441
TRBV7-1	1.64009	1.19613	0.431058	2.77487	0.0055223	0.0209063
RP11-718B12.1	1.25234	1.0941	0.394299	2.77479	0.00552373	0.0209073
AC245407.1	0.638129	1.0461	0.377709	2.76959	0.00561275	0.0211715
KRT16P3	1.49934	-1.01481	0.366555	-2.7685	0.00563155	0.0212288
LINC00161	0.76996	1.0949	0.395765	2.76654	0.00566542	0.0213367
LINC00269	1.49684	1.14715	0.415279	2.76236	0.00573844	0.0215558
RP11-88H10.3	1.15864	1.31156	0.475498	2.75829	0.00581049	0.0217782
AC005152.3	23.3851	1.02773	0.372708	2.75746	0.00582532	0.0218115
RP4-612B18.1	0.672994	1.02438	0.37192	2.75431	0.00588154	0.0219764
PATE2	0.793608	-1.08985	0.396654	-2.74759	0.00600341	0.0223301
RP11-360N9.3	0.824324	1.0288	0.375395	2.74058	0.00613304	0.0227149
RP11-542G1.1	1.45844	1.3162	0.481011	2.73632	0.00621305	0.0229631
RP11-654G14.1	1.78133	1.07143	0.391928	2.73374	0.00626198	0.0231092
RP11-669M16.1	0.592575	1.0399	0.380639	2.73198	0.00629552	0.0232136
RP11-413B19.2	1.46076	1.38006	0.505666	2.7292	0.0063488	0.0233759
AC000403.1	0.470504	1.17903	0.432484	2.72619	0.00640695	0.023558
BTNL3	140.91	1.26065	0.463156	2.72187	0.00649131	0.0238111
RP11-78C3.1	1.51831	-1.15881	0.426011	-2.72015	0.00652522	0.0239057
AC113133.1	0.847557	1.01531	0.373495	2.7184	0.00655985	0.0240052
CIDEA	42.6357	1.53164	0.564732	2.71215	0.00668475	0.0243965
RP11-143E21.6	1.30424	1.30788	0.482366	2.71139	0.00670023	0.0244353
TRDN	3.97924	1.10257	0.407001	2.709	0.00674853	0.0245683
IGKV1D-39	15.0324	1.07659	0.397842	2.70608	0.00680826	0.0247602
SLC22A7	2.5771	1.04729	0.387231	2.70455	0.00683962	0.0248537
HERC2P5	0.827401	1.03672	0.383348	2.70439	0.00684291	0.0248606
RP11-147K16.3	0.495065	1.17337	0.434497	2.70054	0.0069228	0.0251069
MYBPC1	304.814	1.14863	0.425546	2.6992	0.00695072	0.0251807
RP1-45N11.1	0.79618	1.10313	0.408711	2.69904	0.00695401	0.025189
RP11-619A14.2	5.92737	-1.04399	0.386996	-2.69767	0.00698267	0.0252695
RP11-63A2.2	0.443635	1.00145	0.371982	2.69219	0.00709842	0.0255939
RP11-25L3.3	6.07944	-1.01005	0.375635	-2.6889	0.0071687	0.0257972
DSCR8	1.11362	1.33321	0.495837	2.6888	0.00717094	0.0258027
MAS1LP1	1.42476	1.07121	0.398801	2.68607	0.00722984	0.0259749
LINC00403	0.636685	1.27788	0.476658	2.68091	0.00734228	0.0262852
POM121L2	1.07762	-1.02862	0.38459	-2.67458	0.00748225	0.026705
GABRA1	3.15983	1.06356	0.39768	2.67442	0.00748583	0.0267124
RP11-320H14.1	6.27394	1.09293	0.409194	2.67093	0.00756414	0.0269401
IGLV5-37	26.614	1.17783	0.441197	2.66963	0.00759345	0.0270254
CTA-113A6.1	0.44987	1.1691	0.438007	2.66914	0.00760466	0.0270516
RP11-213G6.2	2.3559	-1.28138	0.480961	-2.6642	0.0077171	0.0273771
CTD-2123J17.2	0.818897	1.0452	0.393962	2.65304	0.00797703	0.0281662
CTSL3P	1.06091	1.45246	0.550409	2.63887	0.00831825	0.0291295
AC010907.5	0.649072	1.02327	0.388553	2.63356	0.0084496	0.0294896
DKFZP434H168	0.444687	1.1131	0.423145	2.63054	0.00852492	0.0297055
LIPF	2.22336	-1.3905	0.529438	-2.62637	0.00863007	0.0299972
TRAJ1	0.720191	1.14599	0.437406	2.61996	0.00879392	0.0304544
HAND1	6.07899	1.22799	0.470008	2.61269	0.00898318	0.0309691
CTD-2223O18.1	0.45405	1.02229	0.391429	2.61167	0.00900999	0.0310342
ZG16	27.7987	1.09268	0.419031	2.60764	0.00911695	0.0313323
RP11-499F3.2	2.00196	1.03667	0.397858	2.60563	0.00917064	0.03148
CTD-2034I4.2	0.748778	1.05287	0.404508	2.60283	0.0092457	0.0316853
CECR3	0.922223	1.00466	0.386072	2.60225	0.00926133	0.0317296
UCMA	0.670938	1.18716	0.456286	2.60178	0.00927402	0.0317669
MIR936	1.08128	-1.06226	0.40846	-2.60066	0.00930455	0.0318499
CHRM2	13.1414	1.01166	0.390954	2.58768	0.00966242	0.0328045
RP11-297C4.6	0.461303	1.03811	0.40162	2.58481	0.00974333	0.0330252
RP11-115H13.1	14.0818	1.3674	0.529034	2.58472	0.00974594	0.0330308
RP11-415C15.3	1.28397	1.06206	0.411116	2.58337	0.00978397	0.0331311
MIR670HG	1.25553	1.11818	0.433028	2.58224	0.00981611	0.0332208
LINC01385	1.77754	-1.43673	0.557466	-2.57726	0.00995879	0.0336142
LINC00668	31.5987	1.36815	0.531522	2.57403	0.0100522	0.0338832
RP11-125H8.1	0.819044	-1.23367	0.480492	-2.56752	0.0102429	0.0344014
LINC01250	0.746558	1.08876	0.424291	2.56606	0.010286	0.0344968
AC142293.3	1.23125	-1.33197	0.519401	-2.56443	0.0103344	0.0346361
DLGAP1-AS5	15.9514	1.28744	0.502925	2.5599	0.0104702	0.034995
LINC00466	0.687044	-1.27625	0.500524	-2.54982	0.0107778	0.035796
MORC1	1.18324	1.09945	0.431408	2.54852	0.0108181	0.0358994
RP11-324H7.1	0.537988	-1.14912	0.452421	-2.53993	0.0110876	0.0366215
CTD-3194G12.2	0.956269	1.03372	0.407715	2.53539	0.0112321	0.0369775
SLC32A1	1.02381	1.05084	0.415272	2.53048	0.0113906	0.0373738
IGKV1D-35	0.991623	1.10079	0.435355	2.52849	0.0114556	0.0375583
AC022431.3	0.620612	1.00937	0.399878	2.52421	0.011596	0.0379139
CTB-118P15.2	1.45855	1.32419	0.525989	2.51753	0.0118181	0.0384796
AC099668.1	0.444977	1.10516	0.439052	2.51715	0.0118309	0.0385014
FLJ39080	1.81787	1.03691	0.412774	2.51205	0.0120031	0.0389347
UGT2B4	12.4541	1.1211	0.446374	2.51157	0.0120197	0.0389778
RP11-684B21.1	0.679179	1.09087	0.435669	2.50389	0.0122835	0.0396477
RPL34P26	0.604969	1.07546	0.430641	2.49734	0.0125127	0.0402549
LINC00434	0.639606	1.11309	0.447421	2.48779	0.012854	0.0411018
RP1-148H17.1	4.44052	1.10645	0.444995	2.48643	0.0129032	0.0412105
RP11-643C9.1	0.597075	-1.04365	0.420171	-2.48386	0.0129965	0.0414225
LGALS7	20.7435	1.33203	0.537775	2.47693	0.0132518	0.0420896
TRBV6-7	0.468835	1.08212	0.438005	2.47057	0.0134898	0.0427154
RP5-1110E20.1	0.521349	-1.17755	0.477022	-2.46854	0.0135667	0.0428976
RP11-804N13.1	0.48498	-1.13601	0.460884	-2.46486	0.0137068	0.0432721
AC107399.2	0.908358	-1.09122	0.442746	-2.46466	0.0137144	0.0432878
PP2672	0.518085	1.05478	0.428228	2.46312	0.0137735	0.0434283
NDST4	1.16866	1.00269	0.407313	2.46171	0.0138275	0.0435206
RP11-385N23.1	3.81107	1.01526	0.413408	2.45584	0.0140555	0.0441047
RP11-150D20.5	0.79953	1.243	0.506138	2.45586	0.0140547	0.0441047
OR5G5P	1.07584	1.26543	0.515573	2.45441	0.0141117	0.0442457
BECN1P1	1.71238	1.00712	0.411238	2.449	0.0143254	0.0447804
IGHJ2P	0.787602	1.22298	0.499667	2.44758	0.0143818	0.0449129
APOC3	53.3107	1.48735	0.608216	2.44543	0.0144681	0.0451186
RP11-1336O20.2	1.38991	1.10914	0.453606	2.44517	0.0144786	0.0451352
AC024084.1	0.759405	1.09682	0.448596	2.44501	0.0144849	0.0451448
RP11-734I18.1	1.44114	1.59036	0.650566	2.44458	0.0145019	0.0451801
RP11-542K23.9	2.59521	-1.00531	0.412485	-2.4372	0.0148017	0.0459396
KLF2P1	2.78306	-1.06833	0.441602	-2.4192	0.0155545	0.0477207
RP11-680E19.1	4.18587	1.05665	0.437718	2.414	0.0157786	0.0482708
RP11-499F3.1	0.803257	1.19425	0.495137	2.41195	0.0158674	0.048484
AC019100.7	0.525953	1.14551	0.475017	2.41152	0.0158862	0.0485188
RP1-202O8.2	2.17933	-1.02388	0.426264	-2.40198	0.0163065	0.0495171
