# Supplementary material for: Cancer-associated fibroblast-related prognostic signature predicts prognosis and immunotherapy response in pancreatic adenocarcinoma based on single-cell and bulk RNA-sequencing
Source: Sci Rep. 2023 Sep 29;13:16408. doi: 10.1038/s41598-023-43495-y (PMC10541448; doi:10.1038/s41598-023-43495-y)
Supplement: Supplementary file 4 — Supplementary Table S3. [file 41598_2023_43495_MOESM4_ESM.xls]

## Sheet: Supplementary Table 3 The relat
Table S3. The relative proportions of 22 types of tumor-infiltrating immune cells in PAAD samples.
	B cells naive	B cells memory	Plasma cells	T cells CD8	T cells CD4 naive	T cells CD4 memory resting	T cells CD4 memory activated	T cells follicular helper	T cells regulatory (Tregs)	T cells gamma delta	NK cells resting	NK cells activated	Monocytes	Macrophages M0	Macrophages M1	Macrophages M2	Dendritic cells resting	Dendritic cells activated	Mast cells resting	Mast cells activated	Eosinophils	Neutrophils
TCGA-2J-AAB1-01A	0.073763	0	0.00961332	0.0992817	0	0.260599	0.0402539	0.00888886	0.00811267	0	0	0	0.0270696	0.0298449	0.124052	0.110387	0.0907109	0.0412807	0.0761426	0	0	0
TCGA-2J-AAB4-01A	0.00510932	0.00759549	0.000100215	0.0822111	0	0.268574	0	0	0.00924244	0	0	0.024546	0.0298838	0.0470123	0.0774013	0.230704	0.0784129	0.0179518	0.121256	0	0	0
TCGA-2J-AAB6-01A	0	0.0318127	0.00342487	0.0313742	0	0.0960839	0.00427315	0.0081868	0.0020268	0	0.00869767	0	0.00594534	0.156814	0.0444889	0.498013	0.0201012	0.0181928	0.0610482	0	0	0.00951697
TCGA-2J-AAB8-01A	0.0500785	0.0210364	0	0.0779795	0	0.146952	0	0.0310054	0.0867049	0	0	0.0145152	0	0.102386	0.0416814	0.224446	0.129877	0.0276725	0.0399514	0	0	0.00571411
TCGA-2J-AAB9-01A	0.0633109	0	0.0141877	0.135836	0	0.0970143	0.0280328	0	0.0869701	0	0	0.0126281	0.0415413	0.125217	0.0369527	0.190991	0.100021	0.000644809	0.0653744	0	0	0.00127773
TCGA-2J-AABA-01A	0.18357	0	0.0815731	0.036603	0	0.219669	0	0.00331808	0.00425486	0.00798443	0	0.057415	0	0.176582	0	0.0931182	0.0195541	0.0405024	0.0758551	0	0	0
TCGA-2J-AABE-01A	0.0539654	0	0.00314659	0.0323499	0	0.0611604	0	0.0425414	0.069994	0	0.00127319	0.00130763	0.122542	0.253944	0	0.201216	0.0839272	0.0427347	0	0.0151564	0.00349026	0.0112512
TCGA-2J-AABF-01A	0.0618154	0	1.70112e-05	0.0770323	0	0.0996092	0	0.0282763	0.0361558	0	0	0.0221476	0.0832607	0.0511874	0.14275	0.16735	0.126019	0	0.0685049	0	0	0.0358741
TCGA-2J-AABH-01A	0.155393	0	0.03421	0.0665677	0	0.175802	0.0012389	0.00276853	0.0304342	0	0.0246373	0	0.0132336	0.231257	0.0211523	0.163233	0.0635086	0	0	0.00299265	0	0.0135708
TCGA-2J-AABI-01A	0.232122	0	0.0844291	0.0436683	0	0.00455405	0.0433815	0.0147156	0.110504	0	0	0.00644587	0	0.276444	0.0229201	0.131229	0	0.0212503	0.00396298	0	0	0.00437213
TCGA-2J-AABK-01A	0.156661	0	0.0387342	0.125906	0	0.095497	0	0.0375732	0.049233	0	0	0.040733	0	0.125453	0.0775288	0.131501	0.027581	0	0.0877484	0	0	0.00585008
TCGA-2J-AABO-01A	0.105819	0	0	0.073026	0	0.196843	0.03114	0	0.0753265	0	0	0	0	0.211864	0.0409526	0.162841	0.0241455	0.0111891	0.0668537	0	0	0
TCGA-2J-AABR-01A	0.0522535	0	0.00240872	0.193988	0	0.230121	0.0183579	0.00894377	0.0171035	0	0	0.0380162	0.0206055	0.0724595	0.0659501	0.125015	0.0882852	0	0.0588909	0	0	0.00760094
TCGA-2J-AABT-01A	0.0207591	0	0	0.0529576	0	0.20618	0.00328597	0	0.0351206	0	0	0.0183518	0.0331072	0.148207	0.0279423	0.3713	0.0139194	0.0187704	0.0402791	0	0	0.00982021
TCGA-2J-AABU-01A	0.0987114	0	0	0.095913	0	0.216552	0	0	0.0162323	0	0.0206404	0.0180362	0.0189917	0.22605	0.021956	0.187085	0	0.0240302	0.0558012	0	0	0
TCGA-2J-AABV-01A	0.089682	0	0.0757584	0.274949	0	0.0271021	0.0202369	0.00716586	0.0442158	0	0	0.0521822	0.0968635	0.0122392	0.0196929	0.0995792	0.0816178	5.25179e-05	0.0986625	0	0	0
TCGA-2L-AAQA-01A	0.00801057	0	0.00170961	0.0392725	0	0.141217	0	0	0.0288838	0	0	0.0188215	0	0.494211	0.0337105	0.155739	0.0345783	0	0	0.0438467	0	0
TCGA-2L-AAQE-01A	0.0654663	0.104459	0	0.15735	0	0.0432686	0	0.0326594	0.155201	0	0	0.0487991	0	0.262728	0.0232859	0.0663804	0	0	0.040402	0	0	0
TCGA-2L-AAQI-01A	0.0885247	0	0.00955176	0	0	0.118916	0	0	0.0807484	0.021074	0.0345504	0	0	0.396298	0.0361821	0.169778	0	0	0	0.041288	0	0.00308836
TCGA-2L-AAQJ-01A	0.183815	0	0.0380118	0.0832192	0	0.107511	0	0.0368059	0.0504632	0	0	0.0326355	0	0.272649	0.0639202	0.0829282	0.0236921	0	0.0243487	0	0	0
TCGA-2L-AAQL-01A	0	0.0240931	0.00125692	0.139836	0	0.0976395	0.0150043	0	0.0446555	0	0	0.0228653	0.00766346	0.214589	0.0728481	0.177054	0.0788056	0	0.1017	0	0	0.00198972
TCGA-3A-A9I5-01A	0.20726	0	0.091217	0.0786126	0	0.0670135	0	0.037846	0.085262	0	0	0.00557258	0	0.237058	0.0085434	0.123982	0.0106311	0.000768293	0.0210086	0	0	0.0252245
TCGA-3A-A9I7-01A	0.125632	0	0.0563242	0.101676	0	0.173652	0	0.0207072	0.0983752	0	0	0.0201421	0	0.0718372	0.0617736	0.136533	0.0697768	0	0.0635722	0	0	0
TCGA-3A-A9I9-01A	0.00799918	0.0327344	0	0.0953269	0	0.0846914	0	0.0168193	0.0773699	0	0	0.098959	0.0581564	0.125819	0.0205018	0.282137	0.0277561	0	0.059295	0	0	0.0124348
TCGA-3A-A9IB-01A	0	0.0233237	0	0.0336444	0	0.154775	0	0.0131546	0.0265637	0	0	0.0281421	0	0.249487	0.0676745	0.280474	0.0161861	0	0.0956951	0	0	0.0108797
TCGA-3A-A9IC-01A	0.163402	0	0.0511837	0.082692	0	0.184734	0.00707829	0.00414736	0.0302133	0	0	0.0227672	0.00567742	0.143171	0.0212766	0.158947	0.0464439	0	0.044277	0	0	0.0339888
TCGA-3A-A9IH-01A	0.0606247	0	0	0.0289454	0	0.11896	0	0	0.0809385	0	0.0165752	0	0.00920561	0.198591	0.0681906	0.196552	0.125301	0	0.0961158	0	0	0
TCGA-3A-A9IU-01A	0.0248817	0.0364259	0.0103275	0.0418162	0	0.0946507	0	0.0029866	0.034054	0	0	0.0317303	0	0.536923	0.0506028	0.0807798	0	0	0.0548219	0	0	0
TCGA-3A-A9IX-01A	0.183537	0	0.0349075	0.139338	0	0.105076	0.0081871	0.0133095	0.0686004	0	0	0	0.0682965	0.0261755	0.0112823	0.113123	0.141978	0.0455228	0.0399589	0	0	0.000707748
TCGA-3A-A9IZ-01A	0.00939561	0.037983	0	0	0	0.25933	0	0.0415084	0.00710013	0	0.0121594	0.0616458	0	0.263149	0.0842437	0.0941515	0	0	0.0413133	0	0	0.0880196
TCGA-3A-A9J0-01A	0.0412585	0	0.0427278	0.0763377	0	0.0514711	0.000986205	0.00938946	0.0390792	0	0.000296938	0.00942734	0	0.500506	0.026883	0.171247	0.00283332	0	0.0275558	0	0	0
TCGA-3E-AAAY-01A	0.0634152	0	0	0.0984234	0	0.159373	0	0.0276015	0.0329329	0	0	0.0299293	0	0.106918	0.042772	0.206753	0.131282	0	0.0513194	0	0	0.0492805
TCGA-3E-AAAZ-01A	0.0452225	0	0	0.0675794	0	0.177264	0	0.0118712	0.0263876	0	0.00897332	0	0.0274974	0.0896505	0	0.262821	0.0540195	0.0260979	0.199419	0	0	0.00319643
TCGA-F2-6879-01A	0.0021961	0	0	0.0797759	0	0.227385	0	0	0.0522729	0	0.0215357	0	0.00510086	0.227369	0.0788998	0.136105	0.0952512	0	0.0684366	0	0	0.0056712
TCGA-F2-A44G-01A	0.00456925	0.0113447	0	0.0657663	0	0.201769	0	0.0202795	0.0300579	0	0	0.0223661	0.00902137	0.191655	0.082902	0.165232	0.0764087	0.00475144	0.0628316	0	0.000729717	0.0503151
TCGA-F2-A44H-01A	0.0368897	0	0.00400816	0.0221975	0	0.0675266	0	0	0.0211658	0	0	0.00542689	0.0339946	0.534524	0.0175632	0.164096	0.0389718	0.00367207	0.0412631	0	0	0.00870154
TCGA-F2-A7TX-01A	0.0642265	0	0.0136562	0.201844	0	0.103923	0.102546	0.0324849	0.0159311	0	0	0.0198142	0.00825301	0.0717868	0.131613	0.152946	0.00252672	0.00789177	0.0673045	0	0	0.00325257
TCGA-F2-A8YN-01A	0.0362611	0	0	0.0421057	0	0.118863	0	0	0.0376177	0	0	0.0390637	0.0542725	0.265285	0.00156079	0.194538	0.103115	0.0184739	0.0622796	0	0	0.0265652
TCGA-FB-A4P5-01A	0.254129	0	0.104651	0.199692	0	0.0869109	0.00917192	0.0294573	0.0438528	0.00130568	0	0.00576039	0.00295223	0.0647969	0.038679	0.0818664	0.049443	0.00800129	0.0193293	0	0	0
TCGA-FB-A4P6-01A	0.0265798	0	0.00836279	0.165359	0	0.25021	0	0	0.0399424	0	0	0.0168025	0.0796525	0	0.0200923	0.203683	0.0515141	0.0197413	0.11806	0	0	0
TCGA-FB-A545-01A	0.0272239	0	0.0266341	0	0	0.12335	0	0	0.0349217	0	0	0.0382458	0	0.601197	0.0198021	0.0346019	0	0	0.094024	0	0	0
TCGA-FB-A5VM-01A	0.0510946	0	0.0307316	0.0872626	0	0.0720547	0.0270219	0.0147918	0.0597977	0.00123182	0	0.0173163	0.0105664	0.304688	0.0218079	0.146567	0.0667979	0.0277294	0.0605409	0	0	0
TCGA-FB-A78T-01A	0	0.0096184	0.00127408	0.0703986	0	0.113823	0	0.00543242	0.0490536	0	0	0.031064	0.125494	0.23685	0.0471678	0.127416	0.136005	0	0.046403	0	0	0
TCGA-FB-AAPQ-01A	0	0.0304162	0.00679532	0	0	0.0208511	0.00168823	0.017283	0.013347	0.0322162	0.117826	0	0	0.554045	0.0301874	0.0486765	0	0	0	0.126669	0	0
TCGA-FB-AAPS-01A	0.151555	0	0.0100695	0.100356	0	0.158484	0	0.029319	0.0734545	0	0	0.058596	0	0.165021	0.0328177	0.147487	0.0106574	0.00504469	0.0571385	0	0	0
TCGA-FB-AAPU-01A	0.186026	0	0.0970962	0.0672586	0	0.218038	0	0.0169909	0.0766314	0	0	0.00445109	9.74625e-06	0.00631292	0.00844941	0.0845612	0.169676	0.0442048	0.0202938	0	0	0
TCGA-FB-AAPY-01A	0.128069	0	0.0329191	0.0892269	0	0.120599	0	0.0364148	0.0994688	0	0	0.0202158	0.00354782	0.0806807	0.0211832	0.171595	0.0784119	0.0402934	0.0684758	0	0	0.00889901
TCGA-FB-AAPZ-01A	0.0370439	0	0	0.131921	0	0.0902705	0.0385762	0.0272075	0.0580935	0	0.00274802	0	0.00807	0.331423	0.0448667	0.121432	0.0708483	0	0.0332498	0	0	0.00424991
TCGA-FB-AAQ0-01A	0.017303	0	0	0.034547	0	0.179443	0	0.0290284	0.165754	0	0.0133005	0.0120273	0	0.438088	0.017385	0.00255932	0	0	0	0.082284	0	0.00828002
TCGA-FB-AAQ1-01A	0.00298141	0.0137666	0	0.0672233	0	0.112366	0	0.00766261	0.0350877	0	0	0.0250766	0.044426	0.354647	0.0166418	0.179149	0.0743808	0.00442825	0.0621629	0	0	0
TCGA-FB-AAQ2-01A	0.24078	0	0.0210933	0.128663	0	0.0744498	0	0	0.0673714	0	0	0	0.0185706	0.299402	0.036347	0.113322	0	0	0	0	0	0
TCGA-FB-AAQ3-01A	0	0.00940064	0	0.0995127	0	0.134514	0.0183934	0.00721572	0.0328894	0	0	0.0187161	0.0143222	0.145976	0.0847808	0.223066	0.060108	0.0583232	0.0880197	0	0	0.00476272
TCGA-FB-AAQ6-01A	0.0384441	0.0509389	0	0.00609002	0	0.268265	0	0	0.0728156	0	0	0.0778855	0	0.244178	0.0808115	0.0851551	0	0	0.0754163	0	0	0
TCGA-H6-8124-01A	0.0820434	0	0.0169666	0.0349109	0	0.135993	0	0	0.0444621	0	0	0.025302	0	0.400919	0.0124986	0.0481873	0.118381	0	0.080337	0	0	0
TCGA-H6-A45N-01A	0.0812619	0	0.00258749	0.124975	0	0.110621	0	0.0155205	0.0360947	0.000410797	0	0.0285356	0	0.303548	0.0551619	0.103775	0.086886	0	0.050622	0	0	0
TCGA-HV-A5A3-01A	0	0.0247681	0	0.0319471	0	0.133564	0	0.00627394	0.0843365	0	0.019517	0.0128926	0	0.265777	0.0341635	0.301822	0.0576036	0.00495715	0.0223777	0	0	0
TCGA-HV-A5A4-01A	0.0328776	0	0.0103105	0.0514941	0	0.154903	0	0	0.0245594	0	0.00270837	0.0111146	0	0.394975	0.0717919	0.134064	0.0555779	0	0.0542588	0	0	0.00136602
TCGA-HV-A5A5-01A	0.0189359	0	0.00402463	0.0437843	0	0.331053	0.00323593	0	0.0635717	0	0.017541	0.00393504	0.0127989	0.201376	0.0540674	0.132046	0.0357268	0	0.0760255	0	0	0.00187761
TCGA-HV-A5A6-01A	0	0.00682217	0.00402899	0.0182785	0	0.153189	0	0	0.0358123	0	0	0.027525	0.00243906	0.61179	0.0359703	0.100292	0	0.00385324	0	0	0	0
TCGA-HV-A7OL-01A	0.253943	0	0.10242	0.121545	0	0	0	0.113916	0.0394135	0	0	0.0474914	0	0.0679214	0.0337012	0.0917897	0.0414498	0.00869732	0.0577441	0	0	0.019967
TCGA-HV-A7OP-01A	0.353022	0	0.127348	0.0837139	0	0.0647821	0.0488138	0	0.00332672	0	0	0.0446236	0.010614	0.0199321	0.00535822	0.165785	0.00100839	0	0.0583515	0	0	0.0133202
TCGA-HV-AA8V-01A	0.0628227	0	0.0392682	0.0589961	0	0.120893	0.00239008	0	0.0648804	0	0	0.0217019	0	0.324311	0.0151184	0.168474	0.0417117	0.00362538	0.0591272	0	0	0.0166801
TCGA-HV-AA8X-01A	0.0265304	0.0389424	0	0	0	0.178769	0	0.000658816	0.0271296	0	0.0397109	0.0101555	0.0242376	0.123517	0.027689	0.053438	0.0891676	0.0488062	0.311247	0	0	0
TCGA-HZ-7919-01A	0.066894	0	0.0235237	0.0895196	0	0.239721	0.0249475	0.00289702	0.0359576	0	0	0.00280379	7.81493e-05	0.0695558	0.101528	0.172781	0.0677618	0	0.102031	0	0	0
TCGA-HZ-7922-01A	0.10502	0	0	0.0963061	0	0.200202	0	0	0.0590027	0	0	0.0203932	0.0281104	0.091902	0.0586055	0.116039	0.0740832	0	0.140809	0	0	0.00952718
TCGA-HZ-7925-01A	0.0326657	0	0	0.0435155	0	0.131332	0.0106028	0.00967324	0.0430952	0	0	0.00577163	0	0.194132	0.022551	0.295668	0.0296924	0.035014	0.0513547	0	0.0154604	0.0794711
TCGA-HZ-7926-01A	0.38097	0	0.0485005	0.0404418	0	0.181417	0.00625159	0.0115451	0.0137744	0.0295368	0	0	0.00603671	0.0643492	0.00737041	0.0895835	0.0227845	0.0259764	0.0649271	0	0	0.00653492
TCGA-HZ-8001-01A	0.0965079	0	0.126012	0.108969	0	0.0991705	0	0.0482245	0.0226828	0.0194542	0	0.0562828	0.0299636	0.0153209	0.0199957	0.157611	0.0332655	0	0.142927	0	0.000797787	0.0228153
TCGA-HZ-8002-01A	0.0433698	0	0	0.150339	0	0.190631	0.00759884	0	0.00298788	0	0	0	0.0712635	0.123984	0.0227099	0.237027	0.0739078	0.00953992	0.05771	0	0	0.00893157
TCGA-HZ-8003-01A	0.0849587	0	0.0475639	0.0931765	0	0.168973	0.0145132	0	0.0221347	0	0.0129939	0	0.0247222	0.197703	0.0773982	0.153934	0.0267277	0.00558523	0.04856	0	0	0.021056
TCGA-HZ-8005-01A	0.0277507	0	0.00414513	0	0	0.0885765	0.0280406	0	0.0158902	0	0	0.0424777	6.42635e-05	0.14085	0.190872	0.311974	0.00538845	0	0.132525	0	0	0.0114454
TCGA-HZ-8315-01A	0.0594798	0	0.00453395	0.1019	0	0.138294	0.0392772	0.010995	0.028349	0	0.00317018	0	0.00363689	0.11055	0.162386	0.170003	0.0709295	0	0.0892506	0	0	0.00724439
TCGA-HZ-8317-01A	0.0125101	0	0.00201915	0.0609413	0	0.276463	0	0	0.00464472	0	0	0	0.00693951	0.149119	0.0200995	0.251849	0.021688	0.0142362	0.0466145	0.106609	0	0.0262666
TCGA-HZ-8519-01A	0.0597854	0	0.00780792	0.207609	0	0.16637	0.00308443	0.0120418	0.00497382	0	0	0.00844046	0.0176643	0.151952	0.0636591	0.156918	0.0789881	0	0.0607055	0	0	0
TCGA-HZ-8636-01A	0.0255475	0	0.00475441	0.0245356	0	0.2364	0	0	0.0281103	0	0	0	0.0405376	0.204035	0.0599883	0.206529	0.10617	0	0.0557678	0	0	0.00762543
TCGA-HZ-8637-01A	0.0650277	0	0	0.0878796	0	0.0462607	0.0289092	0.0345573	0.0429994	0	0	0.0213883	0	0.184915	0.174813	0.161299	0.0497165	0	0.0875658	0	0	0.0146678
TCGA-HZ-A49G-01A	0.0514565	0	0.00772476	0.0388993	0	0.0599747	0.0125351	0.00485978	0.0478461	0.0071231	0	0	0.0564288	0.484398	0.019717	0.147479	0.0126036	0	0.0489534	0	0	0
TCGA-HZ-A49H-01A	0.098104	0	0.0436166	0.14914	0	0.187593	0.0667856	0	0.0485257	0.00732277	0	0	0.0431689	0	0.0560275	0.144437	0.0647207	0.00593741	0.0674705	0	0	0.0171501
TCGA-HZ-A49I-01A	0.100633	0	0.00741697	0.0397574	0	0.0842098	0.00873634	0.0115925	0.0310918	0	0.00596081	0.00479255	0.326178	0.181585	0.0045749	0.114645	0.00245621	0.0247294	0.0516414	0	0	0
TCGA-HZ-A4BH-01A	0.0714882	0.0345933	0	0.118436	0	0.110906	0.0150043	0.0333179	0.0439563	0	0	0.0348941	0.0148368	0.2165	0.0935678	0.139382	0.0135039	0	0.0583117	0	0.00130123	0
TCGA-HZ-A4BK-01A	0.0177784	0	0.000512634	0.113442	0	0.0870336	0	0.00904162	0.0821238	0	0	0.0118976	0.0610921	0.328074	0.0333949	0.11095	0.0513791	0	0.0932802	0	0	0
TCGA-HZ-A77O-01A	0.0066754	0.0089216	0	0.0175473	0	0.102959	0	0.00670281	0.0526347	0	0	0.105167	0.00636378	0.258864	0.068581	0.186659	0.0853983	0	0.0893561	0	0	0.00417065
TCGA-HZ-A77P-01A	0.0252301	0	0	0.128374	0	0.134908	0.0114314	0	0.0301291	0	0.00839497	0	0.032832	0.0513549	0.0369629	0.326163	0.0814235	0.00930417	0.123491	0	0	0
TCGA-HZ-A77Q-01A	0.232982	0	0	0.0258599	0	0.160704	0.00973081	0	0.0613047	0.00916206	0	0	0.0158643	0.186575	0.0123778	0.127144	0.0318321	0.0304483	0.0626557	0	0	0.0333596
TCGA-HZ-A8P0-01A	0.101164	0	0.0103674	0.0326886	0	0.141032	0	0.000301944	0.0927024	0	0.0267453	0	0	0.418694	0.0233028	0.077965	0	0	0	0.0588355	0	0.016201
TCGA-HZ-A8P1-01A	0	0.0231762	0	0.0644595	0	0.275424	0	0	0.0382031	0	0.0302918	0	0.0157896	0.0667929	0.0378927	0.318043	0.0488053	0	0.0811215	0	0	0
TCGA-HZ-A9TJ-01A	0.0943455	0	0.00830544	0.0301169	0	0.230807	0	0	0.0399694	0	0	0.00481024	0.00700685	0.200005	0.0763826	0.187394	0.00863596	0.0132928	0.0989281	0	0	0
TCGA-IB-7644-01A	0.0177242	0	0.000284142	0.0766581	0	0.306579	0	0	0.0553352	0	0	0.0405078	0.0161003	0.0415112	0.0239356	0.134526	0.151811	0.0243105	0.0953773	0	0	0.015339
TCGA-IB-7645-01A	0.0691692	0	0	0.119305	0	0.215775	0.0494668	0	0.0292322	0	0.0260066	0	0.0276197	0.139987	0.0455741	0.169647	0.0747706	0	0.0207161	0	0	0.0127312
TCGA-IB-7646-01A	0.0404203	0	0.00367963	0.0543585	0	0.152259	0.0273129	0.0173535	0	0	0.0103824	0	0.00351646	0.0419277	0.132919	0.218078	0.0717152	0.0960316	0.0623683	0	0	0.0676773
TCGA-IB-7649-01A	0.0294314	0	0.0590288	0.0874303	0	0.139158	0.0190359	0	0.0375818	0	0	0.0223066	0.154966	0.0906431	0.0221854	0.0401775	0.146757	0.00707722	0.144221	0	0	0
TCGA-IB-7651-01A	0.0397224	0	0.0105667	0.115367	0	0.166662	0.109251	0	0.009017	0	0.0326972	0	0.00202859	0.0949846	0.109318	0.203109	0.0256898	0	0.0774047	0	0	0.00418273
TCGA-IB-7652-01A	0.0130855	0	0.000307602	0.030785	0	0.090612	0.00678519	0.00375484	0.0287053	0	0	0.0137363	0.22175	0.167048	0	0.241331	0.0436869	0.00608132	0.132331	0	0	0
TCGA-IB-7885-01A	0.0471732	0	0	0.0923009	0	0.126715	0.00331567	0.0331494	0.0697555	0	0	0.0132827	0.0108508	0.0908632	0.0616193	0.230244	0.127036	0.0133298	0.0265662	0.00118238	0	0.0526161
TCGA-IB-7886-01A	0.0230342	0	0.00446707	0.100669	0	0.194279	0.028141	0.0167879	0.0139503	0	0	0.0110709	0.00191246	0.122113	0.124562	0.257718	0.0202948	0	0.064574	0	0	0.0164249
TCGA-IB-7887-01A	0.0461093	0	0.00388997	0.258325	0	0.068067	0.00105609	0	0.00829283	0	0.0686456	0.000741664	0.000635755	0.136779	0.0355482	0.139821	0.096528	0	0.0555551	0.00608081	0	0.0739242
TCGA-IB-7888-01A	0.194338	0	0.108779	0.093979	0	0.182022	0.0206543	0	0.0455484	0	0	0.0134559	0.0328242	0.0125054	0.0103642	0.127099	0.0387212	0.00469614	0.0718152	0	0	0.043198
TCGA-IB-7889-01A	0.0502168	0.0524124	0.0325614	0.145769	0	0.0816224	0.016948	0.0111739	0.0400024	0	0	0.00600429	0.0410467	0.230424	0.0443661	0.109915	0.0719741	0	0.0616553	0	0	0.003909
TCGA-IB-7890-01A	0.0311787	0	0.0449348	0.0240199	0	0.0777739	0	0.00224961	0.0156042	0	0	0.00968467	0	0.414329	0.014865	0.225234	0.0416192	0	0.091629	0	0	0.00687773
TCGA-IB-7891-01A	0.124005	0	0.119008	0.0968246	0	0.149277	0.0187495	0	0.0509552	0	0	0.0189313	0.0186593	0.0607264	0.075412	0.126468	0.0361029	0	0.0929947	0	0	0.0118868
TCGA-IB-7893-01A	0.0286731	0	0	0.0315557	0	0.177481	0.0104314	0	0	0	0.0143403	0	0	0.440392	0.0111809	0.2033	0	0.0210653	0.0606839	0	0	0.000896268
TCGA-IB-7897-01A	0.063837	0	0.00728294	0.157931	0	0.319089	0.0439322	0	0	0	0	0	0.039342	0.00328295	0.0319842	0.170163	0.0971826	0.021457	0.0327362	0	0	0.0117795
TCGA-IB-8126-01A	0.100215	0	0	0.223501	0	0.218465	0.0310243	0.0198501	0.0070356	0.0807605	0	0	0	0.0246057	0.057641	0.138892	0.0163427	0.000494898	0.0755084	0	0	0.00566385
TCGA-IB-8127-01A	0.0326441	0	0.0335181	0.11491	0	0.131027	0.0180885	0.00314278	0.0507659	0.00127202	0.00910013	0	0.0281095	0.210337	0.0447426	0.23706	0.0270988	0	0.0581844	0	0	0
TCGA-IB-A5SO-01A	0.0729043	0.060169	0.00625474	0.107732	0	0.121749	0	0.0155494	0.0527871	0	0	0.00751987	0	0.332089	0.029414	0.124562	0.00968645	0.0148797	0.0447042	0	0	0
TCGA-IB-A5SP-01A	0.00525866	0.0186855	0	0.0365753	0	0.146848	0	0	0.039386	0	0.00381715	0.0316805	0	0.220874	0.0398143	0.228042	0.109644	0.00988538	0.10949	0	0	0
TCGA-IB-A5SQ-01A	0.0411913	0.0157154	0.0067137	0.0770098	0	0.102215	0.00668261	0.0171241	0.066031	0.000397521	0	0.0153984	0.00502919	0.343033	0.010326	0.157901	0.0512061	0.0170225	0.0602146	0	0	0.0067892
TCGA-IB-A5SS-01A	0.0265876	0	0	0.0447454	0	0.0954396	0.0138087	0	0.0215924	0	0.00621167	0.0108826	0.010213	0.21125	0.0256295	0.422417	0.00502264	0.0272424	0.0554132	0	0	0.023545
TCGA-IB-A5ST-01A	0.333343	0	0.092227	0.0553292	0	0.122989	0	0	0.0500616	0.00293539	0	0	0	0.189302	0.00775869	0.11399	0	0.0095861	0.00829865	0	0.000345692	0.0138344
TCGA-IB-A6UF-01A	0.0131204	0.00382002	0.012102	0.0439517	0	0.11927	0	0.000168544	0.00883717	0	0	0.0503156	0.162683	0.21684	0.0394185	0.146072	0.044258	0	0.136745	0	0	0.00239762
TCGA-IB-A6UG-01A	0.210995	0	0.106524	0.116132	0	0.0955758	0.0177662	0.0432119	0.0607669	0	0	0.03191	0.00965025	0.0697473	0.0230534	0.0700345	0.0609213	0.0195904	0.0641217	0	0	0
TCGA-IB-A7LX-01A	0.0605708	0	0.0133657	0.0487246	0	0.192233	0	0.0412752	0.0170679	0	0	0.0141023	0	0.291058	0.081077	0.132462	0	0	0.100836	0	0	0.00722706
TCGA-IB-A7M4-01A	0.0855283	0	0.0379179	0.204625	0	0.075053	0	0.0292272	0.091845	0	0	0.0109215	0	0.251045	0.0527478	0.135868	0.000760886	0.0197622	0	0.00469781	0	0
TCGA-IB-AAUM-01A	0.0782867	0	0.00049436	0.157037	0	0.146965	0.00577619	0	0.0561889	0	0	0.0035796	0.0280492	0.263246	0.0274379	0.191825	0	0	0.0411158	0	0	0
TCGA-IB-AAUN-01A	0.172801	0	0.166963	0.097189	0	0.0127008	0.0719957	0	0.0111494	0	0	0.0217045	0.0100302	0.0548519	0.113517	0.108475	0.0617222	0.0149036	0.0819964	0	0	0
TCGA-IB-AAUO-01A	0	0.0152378	0.00258819	0.0717178	0	0.163229	0	0.0375397	0.0249076	0	0	0.117301	0.0304535	0.0716324	0.052957	0.0890136	0.0307943	0.153612	0.132059	0	0	0.0069571
TCGA-IB-AAUP-01A	0.32909	0.0370017	0.0664824	0.0773475	0	0.155608	0.0153152	0.0414817	0.052846	0	0	0.00383861	0	0.100611	0.0159459	0.073851	0	0.0090573	0.021523	0	0	0
TCGA-IB-AAUQ-01A	0.0758257	0	0.0816738	0	0	0.14385	0.00687458	0	0.0687158	0	0.01943	0	0	0.432448	0	0.099345	0	0	0.0718367	0	0	0
TCGA-IB-AAUR-01A	0.423334	0	0.0415983	0.152276	0	0.0558443	0.0170486	0	0.0913138	0	0	0.00707243	0.00788001	0.0684166	0	0.0562135	0	0.0362429	0.0427588	0	0	0
TCGA-IB-AAUS-01A	0.0749749	0	0.0140008	0.0331616	0	0.0913607	0.0191455	0	0.0248448	0.00137166	0.0119878	0	0.00541518	0.284099	0.0121405	0.262418	0.0375521	0.0148765	0.0897743	0	0	0.0228762
TCGA-IB-AAUT-01A	0.097761	0	0.0555017	0.164124	0	0.202994	0.00012228	0	0.0396127	0	0	0.0264015	0.00635309	0.0956178	0.0559915	0.116658	0.0497536	0	0.0844393	0	0	0.0046694
TCGA-IB-AAUU-01A	0.0186516	0	0.000835401	0.038722	0	0.149789	0	0	0.0761315	0	0	0.0381657	0.131971	0.134107	0.00605751	0.144726	0.134383	0.0476306	0.078828	0	0	0
TCGA-L1-A7W4-01A	0.0516037	0	0.00100834	0.0160669	0	0.134418	0	0.0440732	0.0408903	0	0	0.0104334	0	0.360868	0.0422111	0.182441	0	0.0896068	0.0219327	0	0	0.00444642
TCGA-LB-A7SX-01A	0	0.0367743	0.203529	0.118186	0	0.185933	0	0.0172385	0.0870904	0	0	0.0811555	0.00867817	0.115162	0.0116012	0.0857964	0	0	0.0327032	0	0	0.0161529
TCGA-LB-A8F3-01A	0.0416058	0	0	0.0557639	0	0.126812	0	0	0.0705813	0	0	0.0447715	0.0243437	0.211251	0.0629953	0.239517	0.0315069	0	0.048746	0	0	0.0421062
TCGA-LB-A9Q5-01A	0.00669919	0	0	0.0610188	0	0.116191	0	0.0143334	0.030002	0	0	0.0420497	0.0348928	0.192138	0.0380736	0.181053	0.106787	0.00858403	0.0710102	0	0	0.0971674
TCGA-M8-A5N4-01A	0.00515555	0.0187921	0	0.057778	0	0.116241	0	0.0275264	0.0432797	0	0	0.0997776	0.0443305	0.178547	0.0313841	0.182921	0.00174541	0.0678965	0.0647454	0	0	0.0598796
TCGA-OE-A75W-01A	0.0537964	0	0.0260838	0.181805	0	0.187179	0.0127586	0.00876992	0.0675404	0	0	0.0394805	0.0060532	0.165741	0.0775389	0.133113	0.00843053	0.00598985	0.0229905	0	0	0.0027284
TCGA-PZ-A5RE-01A	0	0.0353451	0	0.0274533	0	0.0882333	0.00186139	0	0.0664553	0	0	0.00478923	0	0.287252	0.00879899	0.284974	0.111821	0.0122941	0.0621984	0	0	0.00852386
TCGA-Q3-A5QY-01A	0.207314	0.048318	0.0874476	0.176684	0.00974457	0.0751285	0.0458321	0.00433581	0.141364	0	0	0.00489226	0.0176859	0.0508584	0.00118498	0.0925732	0.00319898	0.0254222	0	0	0.00164548	0.0063698
TCGA-Q3-AA2A-01A	0.00282871	0.0387914	0	0.0108142	0	0.115512	0	0	0.0212006	0	0.023746	0.0023939	0	0.471572	0.017129	0.226487	0.0256316	0	0.0438928	0	0	0
TCGA-RB-A7B8-01A	0.00269961	0.0395148	0	0.0838858	0	0.162859	0	0	0.117384	0	0	0.0738651	0.0105773	0.198079	0.0762329	0.173438	0.0306935	0	0.0307708	0	0	0
TCGA-RB-AA9M-01A	0.0593574	0.0415276	0	0.0329475	0	0.267055	0	0.0218959	0.0547022	0	0	0.0541644	0.00596029	0.280731	0.0415252	0.113958	0.0101161	0	0	0	0	0.0160594
TCGA-S4-A8RM-01A	0.0531327	0	0.00773779	0.0578492	0	0.427159	0.00623364	0	0	0	0.0311798	0	0.0101431	0.076592	0.0326245	0.148071	0.100782	0.0111244	0.0373707	0	0	0
TCGA-S4-A8RO-01A	0.0167174	0.00591697	0	0.0442315	0	0.0801177	0.00952839	0	0.0136742	0	0	0.000450173	0.00075287	0.39706	0.0260383	0.302065	0	0.039002	0.0644449	0	0	0
TCGA-S4-A8RP-01A	0.0431138	0	0.00443647	0.0866067	0	0.124995	0	0.0146731	0.0138655	0	0	0.0236222	0.0149591	0.161394	0.123048	0.225795	0.0800126	0	0.083479	0	0	0
TCGA-US-A774-01A	0.0887717	0	0.0570325	0.0896057	0	0.0880523	0	0.0132972	0.0651866	0	0	0.0217602	0	0.147017	0.100613	0.135637	0.0702536	0.00355633	0.102761	0	0	0.0164557
TCGA-US-A776-01A	0.0437806	0	0.00655682	0.0938595	0	0.323114	0	0	0.0461128	0	0.0081925	0.0762334	0.00751788	0.0947879	0.0493615	0.167644	0	0	0.0828399	0	0	0
TCGA-US-A779-01A	0.0742666	0	0.00478303	0.0260715	0	0.195659	0	0.000380002	0.00239378	0	0	0.0486159	0	0.310934	0.0148745	0.2137	0.0178133	0.003403	0.0871046	0	0	0
TCGA-US-A77E-01A	0.0443658	0.0756401	0	0.0346261	0	0.159369	0	0.0220898	0.0602726	0	0	0.0429746	0	0.354594	0.0369074	0.134821	0	0	0.0278252	0	0	0.00651455
TCGA-US-A77G-01A	0	0.0521796	0	0.0565217	0	0.235802	0	0	0.0294539	0	0	0.0307494	0.0242923	0.0980583	0.0512746	0.209465	0.0744362	0.0387749	0.0989919	0	0	0
TCGA-XD-AAUG-01A	0.134258	0	0.109197	0.0683982	0	0.211664	0.0120249	0	0.00968235	0	0	0	0.0878195	0.017965	0.0151473	0.140949	0.0704798	0.0257293	0.0966855	0	0	0
TCGA-XD-AAUH-01A	0.189957	0.0791557	0.0388503	0.175392	0	0.188415	0.0284734	0	0.0656269	0	0	0	0.0141845	0.0204683	0.0205293	0.0951341	0.00986548	0	0.070925	0	0	0.00302358
TCGA-XD-AAUI-01A	0.314509	0	0.0192579	0.0435148	0	0.0910251	0	0.0140513	0.0657694	0.0108254	0	0	0.000784941	0.243126	0.00280084	0.139817	0.00634959	0.0284229	0.0197456	0	0	0
TCGA-XD-AAUL-01A	0.0300175	0	0	0.0602645	0	0.143764	0	0.0187974	0.0468891	0	0	0.0346504	0.0144705	0.132374	0.00284898	0.246312	0.131696	0.0260784	0.0730597	0	0	0.0387777
TCGA-XN-A8T3-01A	0.0374969	0	0.00336881	0.236595	0	0.046496	0.0152357	0.00114325	0.0294324	0	0	0	0	0.166172	0.101957	0.245198	0.0840597	0	0.0328449	0	0	0
TCGA-XN-A8T5-01A	0.388796	0	0.0209156	0.183584	0	0.0971796	0.0242128	0.0245889	0.080526	0	0	0.00562398	0.0142921	0.0307356	0.00180668	0.0552093	0.00610335	0.0175725	0.0472634	0	0	0.00159026
TCGA-YB-A89D-01A	0.00754363	0.0226006	0	0.0595822	0	0.203717	0	0	0.0247799	0	0	0.0472063	0.0219645	0.187313	0.00895198	0.172331	0.0941599	0.0863044	0.063546	0	0	0
TCGA-YH-A8SY-01A	0.00324154	0.0183748	0	0.0213212	0	0.106484	0	0.0280597	0.0595118	0	0	0.0258008	0	0.41932	0	0.187273	0.0131774	0.0619155	0.0480393	0	0	0.00748069
TCGA-YY-A8LH-01A	0.056972	0	0	0.102581	0	0.269149	0	0	0.154157	0	0	0.015415	0.0389671	0.157456	0.0171283	0.0351863	0	0.0591879	0.0800774	0.0137235	0	0
TCGA-Z5-AAPL-01A	0.359403	0.058659	0.0604289	0.188488	0.0270142	0	0.052702	0.0488186	0.0668675	0.00621723	0	0	0.000694228	0.0346846	0.0114461	0.0501999	0	0.0336341	0	0	0	0.000742723
