# Supplementary material for: Cancer-associated fibroblast-related prognostic signature predicts prognosis and immunotherapy response in pancreatic adenocarcinoma based on single-cell and bulk RNA-sequencing
Source: Sci Rep. 2023 Sep 29;13:16408. doi: 10.1038/s41598-023-43495-y (PMC10541448; doi:10.1038/s41598-023-43495-y)
Supplement: Supplementary file 5 — Supplementary Table S4. [file 41598_2023_43495_MOESM5_ESM.xls]

## Sheet: Supplementary Table 4 The TMB o
Table S4. The TMB of PAAD patients.
id	TMB
TCGA-IB-7649	0.815789
TCGA-2J-AABK	0.657895
TCGA-IB-AAUP	0.552632
TCGA-Q3-A5QY	0.0526316
TCGA-IB-7885	0.710526
TCGA-IB-7893	0.763158
TCGA-IB-7654	0.763158
TCGA-IB-7645	0.578947
TCGA-3A-A9IC	0.710526
TCGA-H8-A6C1	0.605263
TCGA-2L-AAQM	0.657895
TCGA-IB-7889	0.736842
TCGA-3A-A9IU	0.684211
TCGA-2J-AABF	0.973684
TCGA-HV-A5A5	0.315789
TCGA-FB-AAPP	2.23684
TCGA-2J-AAB4	0.684211
TCGA-HZ-A49H	0.236842
TCGA-HZ-7925	0.5
TCGA-HZ-8315	1.18421
TCGA-3A-A9I9	2.10526
TCGA-2J-AABT	0.5
TCGA-XD-AAUL	0.684211
TCGA-3A-A9IO	0.157895
TCGA-3A-A9I5	0.710526
TCGA-FB-AAQ1	0.684211
TCGA-3A-A9IX	0.315789
TCGA-3A-A9IV	1
TCGA-2J-AABI	0.763158
TCGA-3A-A9IS	0.710526
TCGA-XN-A8T5	0.210526
TCGA-2J-AABE	0.710526
TCGA-HZ-7922	0.947368
TCGA-HZ-8003	0.184211
TCGA-LB-A9Q5	0.368421
TCGA-FZ-5921	1.28947
TCGA-HZ-7918	2.52632
TCGA-YH-A8SY	0.947368
TCGA-IB-7890	1.31579
TCGA-IB-AAUR	0.0263158
TCGA-US-A77G	0.684211
TCGA-2J-AABO	1.42105
TCGA-IB-8127	0.631579
TCGA-OE-A75W	1.76316
TCGA-IB-7647	0.973684
TCGA-HV-A5A4	0.842105
TCGA-IB-7887	0.605263
TCGA-FZ-5923	1.31579
TCGA-HZ-8001	0.921053
TCGA-2J-AAB9	0.315789
TCGA-IB-A5SP	0.921053
TCGA-IB-A6UF	1.10526
TCGA-FZ-5919	0.552632
TCGA-3A-A9I7	0.236842
TCGA-HZ-A77Q	1.05263
TCGA-XD-AAUH	0.236842
TCGA-FZ-5926	0.473684
TCGA-HZ-8317	0.263158
TCGA-IB-7644	0.657895
TCGA-FB-AAQ0	0.815789
TCGA-FB-AAQ3	0.815789
TCGA-IB-7652	2
TCGA-HV-AA8X	0.973684
TCGA-XD-AAUG	0.315789
TCGA-2L-AAQI	0.710526
TCGA-HZ-A77O	0.552632
TCGA-3A-A9IZ	1.23684
TCGA-S4-A8RM	0.789474
TCGA-2L-AAQE	0.789474
TCGA-HV-AA8V	0.657895
TCGA-US-A776	1.84211
TCGA-3A-A9J0	1.73684
TCGA-S4-A8RO	1.15789
TCGA-HZ-A4BK	1.15789
TCGA-FB-AAQ6	1.23684
TCGA-3A-A9IN	0.684211
TCGA-F2-A7TX	0.947368
TCGA-HZ-8636	1
TCGA-FZ-5920	1.18421
TCGA-HZ-A9TJ	2.86842
TCGA-3A-A9IB	0.842105
TCGA-IB-7891	0.526316
TCGA-HZ-7289	1.57895
TCGA-2J-AABV	0.131579
TCGA-F2-7273	0.0263158
TCGA-IB-A6UG	1.28947
TCGA-IB-A5SO	0.5
TCGA-XD-AAUI	0.657895
TCGA-2J-AABP	2.28947
TCGA-HV-A7OP	1.73684
TCGA-RB-AA9M	0.421053
TCGA-IB-7897	0.0263158
TCGA-IB-A7LX	0.631579
TCGA-HZ-A4BH	1.28947
TCGA-2J-AAB6	1.28947
TCGA-HZ-A8P0	0.684211
TCGA-YB-A89D	0.5
TCGA-IB-AAUT	0.0263158
TCGA-M8-A5N4	0.526316
TCGA-FB-AAQ2	0.868421
TCGA-F2-A44G	0.921053
TCGA-F2-A8YN	1.13158
TCGA-3A-A9IH	1.13158
TCGA-S4-A8RP	0.526316
TCGA-IB-AAUN	0.657895
TCGA-FB-AAPZ	0.789474
TCGA-F2-A44H	0.289474
TCGA-3A-A9IJ	0.289474
TCGA-H6-8124	0.789474
TCGA-3E-AAAZ	1.10526
TCGA-2L-AAQA	1.18421
TCGA-Z5-AAPL	0.131579
TCGA-HZ-A77P	0.894737
TCGA-2L-AAQJ	2.02632
TCGA-FZ-5922	0.894737
TCGA-IB-A5SQ	0.684211
TCGA-US-A779	0.631579
TCGA-2J-AAB8	1
TCGA-2J-AABR	0.105263
TCGA-HV-A7OL	1.07895
TCGA-IB-A5SS	0.815789
TCGA-FB-A5VM	1
TCGA-IB-AAUM	0.315789
TCGA-3E-AAAY	0.394737
TCGA-HV-A5A6	0.894737
TCGA-HZ-7926	0.736842
TCGA-FB-A7DR	0.842105
TCGA-HZ-8002	0.157895
TCGA-F2-6879	0.631579
TCGA-HZ-7919	1.15789
TCGA-IB-AAUO	0.842105
TCGA-HZ-A49I	0.947368
TCGA-FB-AAPY	0.657895
TCGA-FB-AAPU	1.68421
TCGA-HZ-A8P1	1.05263
TCGA-YY-A8LH	1.18421
TCGA-H6-A45N	0.526316
TCGA-IB-7886	0.947368
TCGA-HV-A5A3	0.789474
TCGA-Q3-AA2A	0.447368
TCGA-RB-A7B8	0.815789
TCGA-FZ-5924	0.710526
TCGA-IB-8126	0.131579
TCGA-IB-AAUU	0.815789
TCGA-IB-A5ST	0.0789474
TCGA-US-A77E	1.73684
TCGA-IB-7646	1.39474
TCGA-3A-A9IL	0.105263
TCGA-XN-A8T3	0.868421
TCGA-FB-AAPS	0.631579
TCGA-IB-7651	328.263
TCGA-HZ-7920	0.0263158
TCGA-2J-AABA	0.710526
TCGA-US-A774	0.342105
TCGA-LB-A8F3	0.815789
TCGA-IB-A7M4	1.23684
TCGA-LB-A7SX	1.97368
TCGA-FB-AAPQ	0.815789
TCGA-HZ-8637	0.552632
TCGA-3A-A9IR	0.236842
TCGA-IB-AAUS	0.0263158
TCGA-FB-A78T	0.947368
TCGA-PZ-A5RE	0.605263
TCGA-HZ-8005	1.13158
TCGA-IB-7888	0.526316
TCGA-2L-AAQL	1.23684
TCGA-2J-AABH	0.973684
TCGA-IB-AAUQ	1.26316
TCGA-2J-AAB1	1.52632
